# Supplementary material for: Differences in medical costs for end-of-life patients receiving traditional care and those receiving hospice care: A retrospective study
Source: PLoS One. 2020 Feb 20;15(2):e0229176. doi: 10.1371/journal.pone.0229176 (PMC7032706; doi:10.1371/journal.pone.0229176)
Supplement: S1 Dataset — (XLSX) [file pone.0229176.s001.xlsx]

## Sheet: EOL
Year	AGE	SEX	CCI	income	hospice	type of hospice	survival day_c	survival day	total cost	IHC	HHC	HSC	ED visit	Clinic visit	Hospitalization	number of hospitalized day	ICU	mechenical ventilator	CPR	hemodialysis	surgery	chemotherapy	Died in hospital	number of hospitalized day> 14 day	Diagnosis
2010	88	0	6	0	1	1	5	39	192685	1	0	0	1	0	1	76	0	0	0	0	1	0	1	1	10
2013	58	0	10	21900	1	6	8	330	923547	1	1	1	1	1	1	80	0	0	0	0	1	1	1	1	14
2013	52	0	11	43900	1	0	3	10	0	0	0	1	0	0	0	0	0	0	0	0	0	0	1	0	14
2013	66	0	10	21900	0	7	5	49	432912	0	0	0	1	1	1	38	1	1	0	0	1	1	1	1	2
2013	69	0	10	0	1	0	3	10	0	0	0	1	0	0	0	0	0	0	0	0	0	0	1	0	28
2010	83	0	11	1376	1	1	5	44	148424	1	0	0	0	0	1	138	0	0	0	0	0	0	1	1	14
2010	60	1	6	1249	1	1	5	32	166869	1	0	0	1	0	1	58	0	0	0	1	1	0	1	1	23
2013	50	0	4	21900	1	3	5	61	267779	1	0	1	0	0	1	146	0	0	0	0	1	0	1	1	7
2012	91	1	7	21900	0	7	5	32	612440	0	0	0	0	0	1	32	1	1	0	0	1	0	1	1	6
2013	73	1	10	0	1	3	5	43	190940	1	0	1	0	0	1	84	0	0	0	0	1	0	1	1	14
2013	86	1	10	0	1	0	5	52	0	0	0	1	0	0	0	0	0	0	0	0	0	0	1	0	6
2011	57	0	17	0	1	3	6	89	446463	1	0	1	0	0	1	124	0	0	0	0	0	0	1	1	6
2012	60	0	11	120900	1	3	5	34	178364	1	0	1	0	0	1	55	0	0	0	0	0	0	1	1	14
2011	60	1	10	21000	0	7	6	62	541792	0	0	0	0	1	1	52	0	0	0	0	0	1	1	1	6
2013	62	1	8	0	1	0	3	10	0	0	0	1	0	0	0	0	0	0	0	0	0	0	1	0	7
2013	53	0	11	20100	1	0	3	10	0	0	0	1	0	0	0	0	0	0	0	0	0	0	1	0	0
2012	59	1	4	0	1	0	4	30	316315	0	0	1	1	0	1	52	0	1	0	0	0	0	1	1	31
2010	57	1	17	21000	1	1	5	58	331820	1	0	0	0	1	1	102	0	0	0	0	0	0	1	1	14
2012	72	0	5	0	1	1	5	31	117791	1	0	0	0	0	1	44	0	0	0	0	0	0	1	1	14
2011	71	0	10	0	1	1	5	34	168196	1	0	0	0	0	1	61	0	0	0	0	0	1	1	1	7
2013	50	0	23	0	1	3	5	53	241058	1	0	1	0	0	1	99	0	0	0	0	1	0	1	1	14
2011	55	0	6	0	1	1	5	41	123926	1	0	0	1	0	1	69	0	0	0	0	1	0	1	1	7
2013	55	1	16	33300	0	7	8	363	693618	0	0	0	1	1	1	67	0	0	0	0	1	1	1	1	20
2012	80	0	10	1249	1	0	4	29	0	0	0	1	0	0	0	0	0	0	0	0	0	0	1	0	8
2011	66	1	16	0	1	0	3	10	0	0	0	1	0	0	0	0	0	0	0	0	0	0	0	0	14
2013	71	0	11	0	1	0	6	75	364428	0	0	1	0	0	1	143	1	1	0	0	0	0	1	1	6
2013	81	0	11	0	1	0	3	10	0	0	0	1	0	0	0	0	0	0	0	0	0	0	1	0	14
2013	77	1	10	0	1	3	5	43	213021	1	0	1	1	0	1	66	0	0	0	0	1	0	1	1	7
2011	64	1	1	0	1	0	3	10	0	0	0	1	0	0	0	0	0	0	0	0	0	0	1	0	38
2013	70	0	19	1249	0	7	5	44	108242	0	0	0	0	1	1	31	0	0	0	0	1	0	1	1	6
2011	51	1	10	1249	1	1	5	45	260700	1	0	0	1	1	1	65	1	0	0	0	1	1	1	1	23
2010	84	1	10	1249	1	1	5	47	308201	1	0	0	1	0	1	85	0	0	0	0	1	0	1	1	6
2012	72	1	10	0	1	0	8	212	219733	0	0	1	0	1	1	52	0	0	0	0	0	0	1	1	14
2013	59	1	16	1249	1	0	6	92	180005	0	0	1	1	1	1	39	0	0	0	0	1	0	1	1	14
2010	70	0	10	0	1	1	5	50	259331	1	0	0	0	0	1	84	0	0	0	0	0	0	1	1	28
2012	48	1	11	21900	1	0	5	36	0	0	0	1	0	0	0	0	0	0	0	0	0	0	1	0	3
2010	43	1	18	17280	0	7	7	155	588314	0	0	0	1	1	1	75	0	0	0	0	1	1	1	1	21
2010	74	0	8	21000	0	7	6	86	530199	0	0	0	1	1	1	94	1	1	0	1	1	0	1	1	38
2013	66	0	9	0	1	1	5	50	270824	1	0	0	1	0	1	97	0	0	0	0	1	0	1	1	7
2013	56	0	16	26400	0	7	5	59	218493	0	0	0	0	1	1	50	0	0	0	0	1	1	1	1	6
2013	59	0	11	30300	1	0	3	10	0	0	0	1	0	0	0	0	0	0	0	0	0	0	1	0	7
2013	50	1	14	0	0	7	4	31	119828	0	0	0	0	0	1	31	0	0	0	0	1	1	1	1	20
2012	91	0	11	1249	1	0	3	10	0	0	0	1	0	0	0	0	0	0	0	0	0	0	1	0	14
2011	41	0	11	66800	0	7	5	52	118380	0	0	0	0	1	1	38	0	0	0	0	1	0	1	1	0
2012	50	0	4	28800	1	3	7	105	718806	1	0	1	0	1	1	178	1	1	0	0	1	0	1	1	0
2010	61	1	10	21000	0	7	7	94	618856	0	0	0	1	1	1	159	0	0	0	0	1	1	1	1	21
2012	67	0	17	0	1	3	4	30	111418	1	0	1	1	1	1	44	0	0	0	0	1	0	1	1	0
2011	84	1	4	21900	1	1	5	43	251806	1	0	0	1	0	1	75	0	0	0	0	1	0	1	1	4
2011	77	1	13	21000	0	7	4	33	176347	0	0	0	0	0	1	33	0	0	0	0	1	0	1	1	20
2012	46	1	11	21900	1	0	7	99	881370	0	0	1	1	1	1	84	0	0	0	0	1	1	1	1	36
2011	66	0	10	34800	1	1	6	86	692592	1	0	0	0	1	1	229	0	1	0	0	1	0	1	1	6
2010	79	1	3	21000	1	1	5	47	324317	1	0	0	1	1	1	67	1	0	0	1	1	0	1	1	9
2013	75	1	16	0	1	0	3	10	0	0	0	1	0	0	0	0	0	0	0	0	0	0	1	0	21
2012	74	1	20	0	1	0	3	10	0	0	0	1	0	0	0	0	0	0	0	0	0	0	1	0	9
2011	76	1	18	1249	0	7	5	41	263668	0	0	0	0	1	1	34	1	1	0	0	1	0	1	1	8
2011	80	0	10	1249	1	0	3	11	0	0	0	1	0	0	0	0	0	0	0	0	0	0	1	0	14
2013	85	0	8	1249	0	7	6	87	717687	0	0	0	1	0	1	201	1	1	1	0	1	0	1	1	14
2012	83	0	5	1249	1	0	3	10	0	0	0	1	0	0	0	0	0	0	0	0	0	0	1	0	14
2013	69	1	10	0	0	7	4	34	90374	0	0	0	0	0	1	34	0	0	0	0	1	0	1	1	8
2013	43	1	17	24000	1	0	3	12	0	0	0	1	0	0	0	0	0	0	0	0	0	0	1	0	20
2012	82	0	10	1249	1	2	8	349	627605	0	1	0	0	1	1	76	0	0	0	0	0	0	1	1	14
2010	70	1	12	0	1	1	6	83	601973	1	0	0	0	1	1	221	0	0	0	1	1	0	1	1	18
2012	50	1	16	1249	1	3	5	43	168134	1	0	1	0	0	1	83	0	0	0	0	1	0	1	1	6
2013	81	0	13	1249	0	7	6	84	1647529	0	0	0	0	1	1	44	1	1	0	1	1	0	1	1	4
2011	72	0	13	1249	0	7	7	93	1023242	0	0	0	0	1	1	59	1	1	0	0	1	0	1	1	25
2012	60	0	6	1249	1	3	5	40	253771	1	0	1	1	0	1	74	0	0	0	0	1	0	1	1	25
2012	63	1	8	0	1	0	3	10	0	0	0	1	0	0	0	0	0	0	0	0	0	0	1	0	7
2011	22	0	6	1249	1	0	3	10	0	0	0	1	0	0	0	0	0	0	0	0	0	0	1	0	28
2012	89	0	13	1249	1	0	5	57	0	0	0	1	0	0	0	0	0	0	0	0	0	0	1	0	6
2013	78	0	20	0	1	5	6	68	120792	1	1	0	0	1	1	52	0	0	0	0	0	0	1	1	4
2011	85	0	10	21900	1	1	5	37	183787	1	0	0	1	0	1	52	1	0	0	0	1	0	1	1	14
2012	80	0	13	1249	0	7	5	55	421846	0	0	0	1	1	1	60	1	1	0	0	1	0	0	1	14
2012	36	0	10	1376	1	0	5	49	292385	0	0	1	1	1	1	46	1	1	1	0	0	0	1	1	0
2012	53	1	10	1249	0	7	5	51	441349	0	0	0	0	1	1	37	1	1	0	0	1	0	1	1	6
2011	44	0	11	1376	1	0	3	10	0	0	0	1	0	0	0	0	0	0	0	0	0	0	1	0	0
2011	52	1	16	17880	1	2	5	48	88315	0	1	0	0	1	1	35	0	0	0	0	0	0	1	1	2
2012	83	0	8	1249	0	7	7	143	449451	0	0	0	0	1	1	73	1	1	0	1	1	0	1	1	25
2012	63	0	11	0	0	7	6	63	471924	0	0	0	0	1	1	59	1	1	0	0	1	0	1	1	0
2010	78	0	10	1249	0	7	5	83	1236758	0	0	0	1	1	1	91	1	1	0	0	0	1	1	1	14
2012	60	1	8	1376	1	0	4	22	113330	0	0	1	0	0	1	52	0	1	0	0	0	0	1	1	20
2012	52	1	16	0	0	7	5	58	289549	0	0	0	0	1	1	54	0	0	0	0	1	1	1	1	21
2012	73	0	16	1249	0	7	5	43	444785	0	0	0	0	1	1	31	1	1	0	0	1	0	1	1	25
2010	54	1	10	1249	1	1	5	58	372395	1	0	0	1	0	1	113	0	0	0	0	1	1	1	1	20
2013	76	1	16	1249	1	0	3	10	0	0	0	1	0	0	0	0	0	0	0	0	0	0	1	0	20
2012	52	1	14	0	1	5	8	355	1130328	1	1	0	0	1	1	97	0	0	0	0	1	1	1	1	20
2013	78	0	7	1249	1	0	3	10	0	0	0	1	0	0	0	0	0	0	0	0	0	0	0	0	7
2012	45	1	10	0	0	7	6	76	473075	0	0	0	1	1	1	64	0	0	0	0	1	0	1	1	6
2010	71	1	4	0	1	1	4	31	260699	1	0	0	0	0	1	47	1	0	0	0	1	0	1	1	8
2012	77	0	10	0	1	3	4	32	191795	1	0	1	0	0	1	58	0	0	0	0	1	1	1	1	25
2010	86	0	10	21000	0	7	5	40	238447	0	0	0	0	0	1	40	0	0	0	0	0	0	1	1	14
2012	64	1	10	0	1	0	3	10	0	0	0	1	0	0	0	0	0	0	0	0	0	0	1	0	9
2011	59	1	10	21000	0	7	5	51	683957	0	0	0	1	1	1	42	1	1	0	0	1	0	1	1	14
2013	42	1	16	0	1	0	2	10	0	0	0	1	0	0	0	0	0	0	0	0	0	0	1	0	6
2013	80	0	10	21900	1	0	3	10	0	0	0	1	0	0	0	0	0	0	0	0	0	0	1	0	14
2010	81	1	14	1249	0	7	7	124	920598	0	0	0	1	1	1	112	1	1	0	0	1	0	1	1	4
2011	85	0	4	1249	1	5	6	65	186987	1	1	0	1	1	1	58	0	0	0	0	1	0	1	1	0
2011	85	1	10	1249	1	1	6	87	228184	1	0	0	0	1	1	91	0	0	0	0	1	0	1	1	7
2010	89	1	8	1249	1	1	5	46	151812	1	0	0	1	0	1	78	1	0	0	0	1	0	1	1	14
2013	56	1	1	0	1	0	8	217	1906106	0	0	1	1	1	1	425	1	1	0	0	1	0	0	1	36
2012	56	0	16	30300	1	1	5	32	128330	1	0	0	0	1	1	47	0	0	0	0	1	0	1	1	2
2013	82	0	7	0	1	1	5	55	305958	1	0	0	0	0	1	89	1	1	0	0	1	0	1	1	28
2013	49	1	10	1249	0	7	4	31	140496	0	0	0	0	0	1	25	0	0	0	0	1	0	0	1	14
2013	79	0	11	21900	1	0	3	13	0	0	0	1	0	0	0	0	0	0	0	0	0	0	1	0	14
2012	78	1	12	1249	1	1	6	67	340640	1	0	0	0	0	1	155	0	0	0	0	1	1	0	1	20
2013	48	1	18	1376	1	6	8	246	516339	1	1	1	1	1	1	272	0	0	0	0	1	0	1	1	4
2013	87	0	9	1249	1	3	5	32	91252	1	0	1	1	0	1	42	0	0	0	0	0	0	1	1	4
2010	51	0	13	0	1	1	5	37	194486	1	0	0	0	0	1	57	0	0	0	0	1	0	1	1	0
2011	67	0	10	0	1	0	3	10	0	0	0	1	0	0	0	0	0	0	0	0	0	0	1	0	14
2012	52	0	9	1376	1	0	3	10	0	0	0	1	0	0	0	0	0	0	0	0	0	0	1	0	3
2012	47	1	9	1249	1	3	6	78	355288	1	0	1	0	1	1	144	0	0	0	0	1	1	1	1	6
2013	71	0	16	21900	0	7	5	37	440761	0	0	0	1	0	1	37	1	1	0	0	1	0	1	1	3
2013	70	0	12	1249	1	0	3	10	0	0	0	1	0	0	0	0	0	0	0	0	0	0	1	0	14
2011	41	0	4	21000	0	7	7	110	626304	0	0	0	0	1	1	158	0	0	0	0	0	1	1	1	0
2010	57	1	17	0	0	7	5	56	219368	0	0	0	1	0	1	47	0	0	0	0	1	1	1	1	14
2013	66	1	10	0	1	3	5	36	127716	1	0	1	0	0	1	61	0	0	0	0	1	0	1	1	8
2010	77	1	4	21000	0	7	5	52	831296	0	0	0	1	1	1	89	1	1	0	0	1	0	0	1	4
2010	54	0	10	0	0	7	5	44	276133	0	0	0	0	1	1	34	0	0	0	0	0	1	1	1	14
2013	41	0	10	40100	1	0	5	57	0	0	0	1	0	0	0	0	0	0	0	0	0	0	1	0	4
2012	74	1	4	21900	1	1	5	38	140913	1	0	0	0	0	1	65	0	0	0	0	1	1	1	1	8
2011	86	0	6	21900	0	7	8	278	134556	0	0	0	0	1	1	2	0	0	0	0	1	0	0	0	25
2010	66	1	12	0	1	1	6	87	364908	1	0	0	0	0	1	170	0	1	0	0	1	0	1	1	2
2012	49	0	10	27600	1	5	7	123	400427	1	1	0	1	1	1	80	0	0	0	0	0	0	1	1	0
2013	80	1	11	1249	1	0	3	12	0	0	0	1	0	0	0	0	0	0	0	0	0	0	1	0	14
2012	70	1	16	0	0	7	6	67	294073	0	0	0	0	0	1	152	0	1	0	0	0	0	1	1	20
2012	90	1	6	0	0	7	5	48	219828	0	0	0	0	1	1	85	0	0	0	0	1	0	1	1	21
2010	48	0	12	21000	1	1	7	100	695298	1	0	0	1	0	1	142	1	1	0	0	1	0	1	1	0
2011	46	0	10	0	1	1	5	45	319067	1	0	0	0	0	1	61	1	1	0	0	0	0	1	1	0
2010	70	1	13	1249	1	1	4	32	80409	1	0	0	0	0	1	32	0	0	0	0	0	0	1	1	6
2012	49	0	13	0	1	3	7	98	507227	1	0	1	0	1	1	110	0	0	0	0	1	0	1	1	8
2013	76	1	13	1249	1	0	3	10	0	0	0	1	0	0	0	0	0	0	0	0	0	0	1	0	33
2012	52	0	11	21900	1	3	5	31	300719	1	0	1	0	0	1	63	1	1	0	0	1	0	1	1	14
2012	59	0	10	1249	1	1	5	37	191154	1	0	0	0	0	1	98	0	0	0	0	1	0	0	1	3
2012	65	1	12	0	1	3	5	53	222958	1	0	1	0	0	1	101	0	0	0	0	0	0	1	1	7
2011	66	0	19	0	0	7	5	47	258741	0	0	0	0	1	1	47	0	0	0	0	1	0	1	1	7
2013	82	0	11	0	0	7	6	93	868196	0	0	0	1	1	1	87	1	1	0	0	1	0	0	1	4
2013	63	0	10	1249	1	3	5	32	77054	1	0	1	0	0	1	43	0	0	0	0	1	0	1	1	7
2013	78	0	6	0	1	5	8	248	318901	1	1	0	1	1	1	124	0	0	0	0	1	0	1	1	25
2010	92	0	9	1249	0	7	5	35	127622	0	0	0	1	0	1	35	0	0	0	0	0	0	1	1	9
2010	85	1	6	0	1	1	5	48	121474	1	0	0	0	0	1	65	0	0	0	0	0	0	1	1	29
2010	58	0	9	0	1	1	5	47	531821	1	0	0	0	0	1	91	0	0	0	0	0	0	1	1	38
2010	62	1	16	34800	1	5	7	110	169601	1	1	0	1	1	1	71	0	0	0	0	1	1	1	1	20
2012	73	0	12	21900	1	0	3	10	0	0	0	1	0	0	0	0	0	0	0	0	0	0	1	0	14
2013	79	0	6	0	1	0	4	23	0	0	0	1	0	0	0	0	0	0	0	0	0	0	0	0	7
2013	51	0	16	1376	1	3	5	34	144794	1	0	1	1	0	1	45	0	0	0	0	0	0	1	1	14
2013	52	1	0	36300	0	7	7	112	1629813	0	0	0	0	1	1	75	1	1	0	0	1	1	1	1	36
2013	59	0	17	101100	1	0	3	10	0	0	0	1	0	0	0	0	0	0	0	0	0	0	1	0	0
2013	64	0	20	0	1	0	4	17	0	0	0	1	0	0	0	0	0	0	0	0	0	0	1	0	7
2011	65	1	12	0	1	0	3	10	0	0	0	1	0	0	0	0	0	0	0	0	0	0	0	0	4
2012	77	0	5	1249	0	7	8	290	1347606	0	0	0	1	1	1	144	1	1	0	0	1	0	0	1	0
2012	74	0	11	1376	0	7	5	38	380132	0	0	0	0	1	1	74	1	1	0	0	0	0	0	1	14
2013	83	0	4	21900	0	7	5	31	91905	0	0	0	1	0	1	31	0	0	0	0	1	0	1	1	4
2013	57	0	12	21900	0	7	4	31	2091	0	0	0	0	1	0	0	0	0	0	0	0	0	0	0	6
2012	72	1	10	0	1	0	5	36	0	0	0	1	0	0	0	0	0	0	0	0	0	0	1	0	9
2013	94	1	9	33300	0	7	7	96	658308	0	0	0	1	1	1	277	1	1	1	0	1	0	1	1	14
2013	60	0	0	0	1	0	3	10	0	0	0	1	0	0	0	0	0	0	0	0	0	0	1	0	36
2011	63	0	10	34800	1	1	5	51	233692	1	0	0	1	0	1	84	1	1	0	0	1	0	1	1	0
2012	75	1	6	0	0	7	7	152	853777	0	0	0	1	1	1	109	1	0	0	1	1	0	1	1	6
2011	57	0	12	0	0	7	5	34	239384	0	0	0	0	0	1	31	0	0	0	0	1	0	1	1	7
2010	83	1	4	21000	0	7	6	85	1003077	0	0	0	1	1	1	81	1	1	0	1	1	0	1	1	6
2012	70	1	10	0	1	6	7	156	247600	1	1	1	0	1	1	32	0	0	0	0	0	0	1	1	7
2013	55	1	11	21900	0	7	8	327	422220	0	0	0	0	1	1	34	1	0	0	0	1	0	1	1	14
2010	79	0	16	1249	1	1	5	33	139224	1	0	0	0	0	1	33	0	0	0	0	1	0	1	1	14
2012	69	0	10	21900	1	0	5	31	0	0	0	1	0	0	0	0	0	0	0	0	0	0	1	0	1
2012	85	0	4	0	1	1	4	32	149803	1	0	0	0	1	1	59	0	0	0	0	1	0	1	1	4
2012	81	0	9	0	0	7	5	47	702195	0	0	0	1	1	1	39	1	1	0	0	1	0	1	1	6
2011	76	1	10	0	0	7	7	166	1348232	0	0	0	0	1	1	314	1	1	0	1	1	1	1	1	6
2010	77	1	11	0	1	1	5	50	324976	1	0	0	1	0	1	108	1	0	0	0	1	0	1	1	7
2010	73	1	13	0	1	1	7	159	476058	1	0	0	1	1	1	132	0	0	0	0	1	0	1	1	21
2013	47	0	10	21900	1	0	5	43	0	0	0	1	0	0	0	0	0	0	0	0	0	0	1	0	0
2012	82	0	24	1249	1	5	5	56	186714	1	1	0	1	1	1	39	1	0	0	0	0	0	0	1	14
2013	59	1	16	1249	0	7	5	57	27758	0	0	0	1	1	1	9	0	0	0	0	0	0	0	0	14
2012	45	1	10	21900	1	3	5	45	299933	1	0	1	1	0	1	67	1	0	0	0	1	0	1	1	20
2013	82	0	13	1249	1	0	8	236	192522	0	0	1	0	1	1	45	0	0	0	0	1	0	0	1	4
2010	48	1	19	0	0	7	5	34	87981	0	0	0	0	1	1	66	0	0	0	0	0	0	0	1	20
2010	40	0	10	1249	1	1	5	40	200407	1	0	0	0	0	1	68	0	0	0	0	0	1	1	1	0
2011	77	0	10	21000	1	1	5	31	37792	1	0	0	0	0	1	31	0	0	0	0	0	0	1	1	14
2010	42	0	10	21000	1	1	5	52	347968	1	0	0	0	1	1	88	0	0	0	0	1	0	0	1	0
2011	45	1	3	1249	0	7	5	50	340644	0	0	0	1	0	1	65	1	1	0	0	0	0	1	1	31
2011	69	1	10	21900	1	0	3	10	0	0	0	1	0	0	0	0	0	0	0	0	0	0	1	0	4
2011	91	0	7	1249	1	1	5	31	111424	1	0	0	0	0	1	57	0	0	0	0	0	0	1	1	7
2012	32	0	10	18780	1	0	3	10	0	0	0	1	0	0	0	0	0	0	0	0	0	0	1	0	14
2011	53	1	9	17880	1	0	3	10	0	0	0	1	0	0	0	0	0	0	0	0	0	0	0	0	20
2011	61	0	4	21900	0	7	6	63	435647	0	0	0	1	1	1	85	1	1	0	0	1	0	1	1	3
2013	67	0	12	21900	0	7	5	58	672958	0	0	0	0	1	1	64	1	1	0	0	1	0	1	1	6
2012	77	1	16	1249	1	3	5	35	64102	1	0	1	0	0	1	35	0	0	0	0	0	0	1	1	7
2011	71	1	4	0	1	1	5	35	82445	1	0	0	0	0	1	35	0	0	0	0	0	0	1	1	10
2010	84	1	7	0	0	7	5	50	644377	0	0	0	1	1	1	77	1	1	0	0	1	0	0	1	4
2012	55	1	8	1249	1	0	3	10	0	0	0	1	0	0	0	0	0	0	0	0	0	0	1	0	7
2013	58	0	10	21900	1	5	8	347	365701	1	1	0	1	1	1	151	0	0	0	0	1	0	1	1	2
2011	59	1	10	0	0	7	4	32	174381	0	0	0	0	0	1	32	0	0	0	0	1	0	1	1	21
2012	73	1	18	0	1	1	5	51	269711	1	0	0	0	0	1	85	0	0	0	0	1	0	1	1	20
2012	55	0	8	1249	1	0	4	13	0	0	0	1	0	0	0	0	0	0	0	0	0	0	1	0	38
2013	73	0	10	0	0	7	7	92	1193778	0	0	0	0	1	1	130	1	1	1	0	1	0	1	1	0
2011	42	1	10	1249	1	1	5	36	221199	1	0	0	0	0	1	67	0	0	0	0	0	0	1	1	6
2012	54	0	5	21900	0	7	5	53	4151	0	0	0	0	1	0	0	0	0	0	0	0	0	0	0	3
2013	61	0	14	0	1	0	3	10	0	0	0	1	0	0	0	0	0	0	0	0	0	0	1	0	6
2010	58	1	10	0	0	7	5	40	136139	0	0	0	0	0	1	40	0	0	0	0	1	1	1	1	20
2011	85	0	2	21900	1	0	3	10	0	0	0	1	0	0	0	0	0	0	0	0	0	0	1	0	36
2012	64	0	8	0	1	0	4	19	0	0	0	1	0	0	0	0	0	0	0	0	0	0	1	0	14
2013	70	1	13	0	1	0	3	10	0	0	0	1	0	0	0	0	0	0	0	0	0	0	1	0	7
2012	53	1	16	0	1	0	3	10	0	0	0	1	0	0	0	0	0	0	0	0	0	0	1	0	14
2012	57	1	16	0	1	3	5	53	151191	1	0	1	0	0	1	43	0	0	0	0	0	0	0	1	14
2013	65	1	10	0	1	1	5	31	98554	1	0	0	0	0	1	31	0	0	0	0	0	0	1	1	14
2010	77	1	13	21000	1	1	4	31	140309	1	0	0	0	0	1	53	0	0	0	0	0	1	0	1	23
2011	56	0	4	1249	1	1	5	33	247023	1	0	0	0	1	1	33	0	0	0	0	0	0	1	1	3
2012	75	1	17	1249	1	6	7	111	212500	1	1	1	1	1	1	82	0	0	0	0	1	0	1	1	9
2010	68	1	11	0	1	1	5	59	223250	1	0	0	0	1	1	85	0	0	0	0	1	0	1	1	8
2013	61	1	16	21900	0	7	8	239	287590	0	0	0	1	1	1	45	0	0	0	0	0	1	1	1	4
2012	62	0	18	36300	1	0	3	10	0	0	0	1	0	0	0	0	0	0	0	0	0	0	1	0	7
2011	64	1	10	0	1	1	5	50	287808	1	0	0	0	0	1	82	0	0	0	0	0	0	1	1	6
2013	83	1	10	0	1	6	8	243	627717	1	1	1	1	1	1	190	0	0	0	0	1	1	0	1	0
2013	66	0	4	0	1	3	5	56	180537	1	0	1	1	1	1	46	0	0	0	0	0	0	1	1	0
2012	70	1	9	1249	1	0	3	10	0	0	0	1	0	0	0	0	0	0	0	0	0	0	1	0	7
2012	77	0	11	1249	0	7	8	360	1248767	0	0	0	1	1	1	312	1	1	0	0	1	0	1	1	14
2013	73	1	9	1249	1	0	3	10	0	0	0	1	0	0	0	0	0	0	0	0	0	0	1	0	7
2010	75	1	10	21000	1	1	5	35	367154	1	0	0	0	1	1	90	0	1	0	0	1	0	0	1	6
2012	72	1	14	0	0	7	5	45	107274	0	0	0	1	1	1	33	0	0	0	0	1	0	1	1	7
2012	47	0	4	1376	1	1	6	76	221473	1	0	0	0	0	1	76	0	0	0	0	0	0	1	1	0
2012	64	0	14	18780	1	0	3	10	0	0	0	1	0	0	0	0	0	0	0	0	0	0	1	0	0
2012	43	0	11	21900	1	0	3	11	0	0	0	1	0	0	0	0	0	0	0	0	0	0	1	0	9
2013	80	0	7	1249	1	0	7	143	688843	0	0	1	1	0	1	282	0	0	0	0	0	0	1	1	25
2010	61	1	10	43900	0	7	5	44	216931	0	0	0	0	1	1	43	0	0	0	0	1	0	1	1	6
2013	63	0	15	21900	0	7	7	106	1151491	0	0	0	0	1	1	175	1	1	1	1	1	0	1	1	0
2011	56	1	16	1249	1	0	5	39	0	0	0	1	0	0	0	0	0	0	0	0	0	0	1	0	14
2010	39	1	19	21000	1	1	5	31	125310	1	0	0	0	0	1	52	0	0	0	0	1	0	1	1	20
2010	82	0	10	1249	1	1	5	35	121977	1	0	0	0	0	1	35	0	0	0	0	0	0	1	1	29
2011	49	1	2	24000	1	0	3	10	0	0	0	1	0	0	0	0	0	0	0	0	0	0	1	0	38
2012	90	0	7	21900	1	4	6	66	462793	0	1	1	1	1	1	86	1	1	0	0	1	0	0	1	13
2011	73	0	12	0	0	7	6	72	671779	0	0	0	1	1	1	60	1	1	0	0	1	0	1	1	7
2011	82	1	10	21000	0	7	5	59	223039	0	0	0	1	1	1	107	0	0	0	0	1	0	1	1	9
2011	79	0	16	21900	1	1	4	32	64215	1	0	0	1	0	1	50	0	0	0	0	0	0	1	1	8
2013	71	1	11	1249	1	3	6	73	229139	1	0	1	0	0	1	88	0	0	0	0	1	0	1	1	7
2012	43	1	10	1249	0	7	5	43	266400	0	0	0	1	1	1	43	0	0	0	0	0	0	1	1	20
2011	71	1	11	0	1	1	5	59	240130	1	0	0	0	0	1	59	0	0	0	0	1	0	1	1	9
2012	60	1	10	1376	0	7	5	57	165847	0	0	0	0	1	1	33	0	0	0	0	1	1	1	1	2
2012	56	0	20	24000	0	7	7	118	194773	0	0	0	1	1	1	57	0	0	0	0	1	1	1	1	7
2011	78	1	6	21000	0	7	6	65	988969	0	0	0	0	1	1	101	1	1	0	1	1	0	1	1	7
2011	71	0	0	0	1	0	3	10	0	0	0	1	0	0	0	0	0	0	0	0	0	0	1	0	36
2010	51	1	10	33300	1	2	5	45	615215	0	1	0	1	1	1	31	1	1	0	0	1	0	1	1	21
2011	95	0	11	1249	1	1	5	35	139541	1	0	0	1	0	1	45	0	0	0	0	0	0	0	1	4
2012	60	0	12	36300	1	0	3	10	0	0	0	1	0	0	0	0	0	0	0	0	0	0	1	0	29
2013	81	0	11	0	0	7	6	89	540718	0	0	0	0	1	1	90	1	0	0	0	1	0	1	1	7
2010	83	0	12	1249	1	1	5	36	226535	1	0	0	1	0	1	64	0	0	0	0	0	0	1	1	14
2012	57	1	19	31800	1	0	5	53	0	0	0	1	0	0	0	0	0	0	0	0	0	0	0	0	14
2013	49	0	15	0	1	3	5	57	421584	1	0	1	0	0	1	136	0	0	0	0	0	0	1	1	7
2010	73	0	11	0	1	2	5	44	21740	0	1	0	1	1	0	0	0	0	0	0	0	0	1	0	14
2013	53	1	11	21900	1	0	3	10	0	0	0	1	0	0	0	0	0	0	0	0	0	0	1	0	3
2012	73	0	5	21900	0	7	5	36	496961	0	0	0	0	1	1	35	0	0	0	0	1	0	1	1	7
2013	83	0	5	1249	1	0	4	18	0	0	0	1	0	0	0	0	0	0	0	0	0	0	1	0	14
2013	84	0	12	0	0	7	8	207	1028254	0	0	0	1	1	1	94	1	1	0	1	1	0	1	1	14
2012	64	1	12	0	1	3	5	31	156343	1	0	1	1	0	1	57	0	0	0	0	1	0	1	1	29
2010	89	1	10	0	1	1	5	40	107593	1	0	0	0	0	1	56	0	0	0	0	0	0	1	1	14
2011	69	1	16	0	1	3	5	33	99455	1	0	1	0	0	1	60	0	0	0	0	1	0	1	1	6
2012	65	0	8	0	0	7	7	156	556692	0	0	0	1	1	1	78	1	1	0	0	1	0	1	1	7
2011	57	0	9	0	1	0	3	11	0	0	0	1	0	0	0	0	0	0	0	0	0	0	1	0	7
2013	78	1	10	1249	0	7	6	75	965851	0	0	0	1	0	1	185	1	1	0	1	1	0	1	1	6
2013	66	0	18	1249	1	6	8	216	699242	1	1	1	0	1	1	51	0	0	0	0	1	0	1	1	7
2013	63	0	17	30300	0	7	5	54	319104	0	0	0	1	1	1	40	0	0	0	0	1	1	1	1	14
2010	74	1	2	0	0	7	8	240	894941	0	0	0	1	1	1	60	1	1	0	0	1	0	1	1	28
2013	75	1	10	21900	0	7	5	50	160464	0	0	0	0	1	1	34	0	0	0	0	1	0	1	1	21
2012	47	1	10	1249	1	0	4	28	0	0	0	1	0	0	0	0	0	0	0	0	0	0	1	0	23
2010	73	0	8	0	0	7	4	35	151755	0	0	0	0	1	1	36	0	0	0	0	1	0	1	1	14
2012	70	1	4	0	1	0	3	10	0	0	0	1	0	0	0	0	0	0	0	0	0	0	1	0	9
2012	50	0	4	1249	1	0	3	10	0	0	0	1	0	0	0	0	0	0	0	0	0	0	1	0	14
2011	77	1	6	0	0	7	8	195	1538506	0	0	0	1	1	1	729	1	1	0	1	1	1	1	1	14
2012	90	1	11	0	1	1	5	39	494758	1	0	0	0	0	1	76	0	0	0	0	1	1	1	1	38
2013	76	0	17	21900	1	0	5	50	11300	0	0	1	0	1	0	0	0	0	0	0	0	0	1	0	14
2013	77	1	18	21900	0	7	6	79	679957	0	0	0	0	1	1	86	1	1	0	0	1	0	1	1	9
2011	69	0	10	0	1	1	6	71	485927	1	0	0	0	1	1	117	1	0	0	0	1	0	1	1	6
2012	61	0	16	43900	0	7	5	40	243492	0	0	0	0	0	1	40	1	1	0	1	1	0	1	1	6
2012	59	0	10	21900	0	7	4	31	141162	0	0	0	0	0	1	31	0	0	0	0	1	1	1	1	4
2012	86	1	12	0	1	3	5	38	176814	1	0	1	1	0	1	56	0	0	0	0	1	0	1	1	6
2012	74	1	17	0	0	7	8	360	1976813	0	0	0	1	1	1	277	1	1	0	1	1	0	0	1	6
2013	69	1	11	1249	0	7	7	117	965366	0	0	0	0	1	1	74	1	1	0	0	1	0	1	1	20
2012	84	0	17	0	0	7	7	121	835636	0	0	0	1	1	1	54	1	1	0	1	1	0	1	1	28
2013	64	0	4	1249	1	0	4	31	0	0	0	1	0	0	0	0	0	0	0	0	0	0	1	0	14
2013	68	0	17	0	0	7	5	50	337827	0	0	0	0	1	1	35	1	0	0	1	1	0	1	1	14
2010	53	0	10	1249	1	1	5	32	208252	1	0	0	0	1	1	62	0	0	0	0	1	1	1	1	4
2012	63	1	12	0	1	1	7	148	1061195	1	0	0	0	0	1	449	1	0	0	0	1	1	1	1	22
2012	53	0	10	43900	1	0	3	10	0	0	0	1	0	0	0	0	0	0	0	0	0	0	1	0	0
2013	77	1	10	1249	1	2	5	65	164608	0	1	0	0	1	1	48	0	0	0	0	1	0	1	1	4
2010	50	0	16	1376	0	7	5	56	119226	0	0	0	0	1	1	40	0	0	0	0	1	0	1	1	3
2011	77	0	14	1249	0	7	5	41	196632	0	0	0	1	1	1	35	0	0	0	0	0	0	1	1	14
2013	46	0	10	21900	1	6	8	300	939846	1	1	1	1	1	1	128	0	0	0	0	0	1	1	1	0
2010	50	0	10	1376	1	5	6	75	271948	1	1	0	1	1	1	62	0	0	0	0	1	0	1	1	0
2011	86	0	16	21900	1	1	7	117	453448	1	0	0	1	0	1	159	0	0	0	0	0	0	1	1	13
2011	71	1	9	21900	1	1	6	71	150396	1	0	0	0	1	1	64	0	0	0	0	0	0	1	1	7
2010	81	1	10	21000	0	7	5	47	218876	0	0	0	1	0	1	47	0	0	0	0	1	1	1	1	6
2012	68	0	16	21900	1	3	5	47	139985	1	0	1	0	0	1	81	0	0	0	0	0	0	1	1	6
2011	67	0	16	0	1	1	5	40	193672	1	0	0	1	0	1	75	1	1	0	0	1	0	1	1	14
2011	58	1	10	43900	1	1	5	40	166316	1	0	0	0	0	1	74	0	0	0	0	1	0	1	1	6
2013	60	0	4	0	1	3	5	42	322539	1	0	1	1	0	1	58	0	0	0	0	0	0	0	1	31
2010	50	1	24	21000	0	7	5	38	271301	0	0	0	1	0	1	38	0	0	0	0	0	1	1	1	20
2010	85	0	10	0	1	1	5	36	299500	1	0	0	1	0	1	50	0	0	0	0	1	0	1	1	3
2010	66	0	11	1249	1	1	5	43	217971	1	0	0	1	0	1	83	1	1	0	0	1	0	1	1	14
2012	55	0	4	1249	0	7	7	107	967910	0	0	0	1	1	1	122	1	1	0	0	1	0	1	1	0
2012	61	1	16	34800	1	3	5	43	231001	1	0	1	0	0	1	68	0	0	0	0	0	0	1	1	20
2013	70	0	7	21900	0	7	5	46	567797	0	0	0	0	1	1	67	1	1	0	1	1	0	0	1	7
2010	62	1	10	0	1	1	5	33	96564	1	0	0	0	1	1	46	0	0	0	0	0	0	1	1	21
2012	49	0	10	24000	1	0	6	78	391730	0	0	1	1	1	1	70	0	0	0	0	0	1	1	1	9
2013	52	0	10	21900	0	7	6	74	342018	0	0	0	0	1	1	43	0	0	0	0	1	1	1	1	3
2013	55	0	11	0	1	0	3	10	0	0	0	1	0	0	0	0	0	0	0	0	0	0	1	0	9
2012	66	1	16	21900	1	0	3	10	0	0	0	1	0	0	0	0	0	0	0	0	0	0	1	0	6
2013	74	1	12	0	0	7	5	60	1027750	0	0	0	1	1	1	54	1	1	0	1	1	0	1	1	7
2012	64	0	12	21900	1	6	7	126	308448	1	1	1	1	1	1	135	0	0	0	0	0	0	1	1	33
2013	62	1	4	30300	1	1	6	70	275004	1	0	0	0	0	1	124	1	0	0	0	1	0	1	1	31
2013	58	1	5	0	1	0	5	64	521384	0	0	1	0	1	1	80	1	1	0	0	0	1	1	1	21
2013	69	1	11	0	0	7	7	149	292538	0	0	0	1	1	1	55	0	0	0	0	1	1	1	1	6
2012	68	0	12	53000	1	0	3	10	0	0	0	1	0	0	0	0	0	0	0	0	0	0	1	0	7
2010	77	1	8	21000	1	2	6	88	184334	0	1	0	0	1	1	66	0	0	0	0	1	0	1	1	38
2013	72	0	11	30300	0	7	5	44	224513	0	0	0	0	1	1	35	0	0	0	0	1	1	1	1	14
2013	58	0	24	38200	0	7	6	65	571580	0	0	0	1	1	1	71	1	1	0	0	1	0	1	1	13
2012	67	1	8	0	0	7	6	65	480460	0	0	0	1	1	1	45	1	0	0	1	1	0	1	1	21
2013	57	0	10	25200	0	7	5	60	511097	0	0	0	0	0	1	170	1	1	1	0	0	1	0	1	0
2013	57	0	10	21900	1	1	7	150	511497	1	0	0	0	0	1	233	0	0	0	0	0	0	1	1	6
2012	94	0	4	1249	0	7	5	38	3117	0	0	0	0	1	0	0	0	0	0	0	0	0	0	0	7
2012	57	0	8	21900	1	3	7	99	232322	1	0	1	0	0	1	173	0	0	0	0	1	0	1	1	14
2011	82	0	4	1249	1	0	7	97	1.02749e+06	0	0	1	1	1	1	183	1	1	0	1	1	0	0	1	9
2012	56	0	1	0	1	1	5	36	137983	1	0	0	1	0	1	57	0	0	0	0	1	0	1	1	38
2012	67	1	16	21900	0	7	5	33	183871	0	0	0	0	1	1	31	0	0	0	0	1	1	1	1	14
2010	78	1	10	0	1	1	5	53	191972	1	0	0	0	1	1	94	0	0	0	0	1	0	1	1	6
2010	70	0	10	0	1	1	4	32	171573	1	0	0	1	0	1	54	1	0	0	0	1	0	1	1	6
2012	60	0	25	0	1	3	6	71	174735	1	0	1	1	1	1	81	0	0	0	0	0	0	1	1	7
2011	54	1	16	0	1	3	5	44	7758	1	0	1	0	0	1	44	0	0	0	0	0	0	1	1	6
2011	66	1	12	21900	0	7	6	67	283022	0	0	0	1	1	1	32	1	0	0	0	1	0	1	1	7
2012	53	0	4	60800	1	0	3	10	0	0	0	1	0	0	0	0	0	0	0	0	0	0	1	0	0
2012	48	1	10	43900	1	1	5	37	152186	1	0	0	0	0	1	60	0	0	0	0	1	0	1	1	6
2013	71	0	17	1249	0	7	5	50	229325	0	0	0	0	0	1	50	0	0	0	0	1	1	1	1	14
2012	72	1	11	0	0	7	5	39	148956	0	0	0	0	0	1	39	0	0	0	0	1	1	1	1	7
2010	57	0	4	21000	0	7	5	47	284939	0	0	0	0	1	1	37	0	0	0	0	1	1	1	1	0
2011	40	0	11	40100	0	7	8	184	675872	0	0	0	0	1	1	135	0	0	0	0	1	1	1	1	0
2012	40	0	11	21900	1	0	3	10	0	0	0	1	0	0	0	0	0	0	0	0	0	0	1	0	7
2013	87	0	6	1249	1	0	5	45	0	0	0	1	0	0	0	0	0	0	0	0	0	0	1	0	25
2013	56	0	10	0	0	7	7	147	275166	0	0	0	1	1	1	66	0	0	0	0	1	0	1	1	6
2011	45	1	10	43900	1	3	6	64	571365	1	0	1	0	0	1	171	0	0	0	0	1	1	1	1	6
2012	81	1	10	1249	0	7	6	68	367152	0	0	0	1	1	1	66	1	0	0	0	1	0	1	1	6
2012	64	0	4	0	0	7	7	122	758340	0	0	0	0	1	1	109	1	1	1	0	1	0	1	1	0
2011	82	0	9	0	1	0	4	16	0	0	0	1	0	0	0	0	0	0	0	0	0	0	0	0	6
2010	74	1	11	21000	1	1	5	38	80872	1	0	0	0	0	1	38	0	0	0	0	0	0	0	1	14
2011	66	1	4	0	0	7	5	47	681084	0	0	0	1	1	1	47	1	1	0	0	1	1	1	1	3
2013	72	0	4	0	1	0	7	105	493260	0	0	1	0	1	1	41	0	0	0	0	0	0	1	1	7
2013	63	0	3	0	1	0	3	10	0	0	0	1	0	0	0	0	0	0	0	0	0	0	1	0	38
2013	84	0	11	1249	0	7	5	33	286111	0	0	0	0	0	1	33	1	1	0	0	1	0	1	1	4
2011	50	1	10	43900	1	0	3	10	0	0	0	1	0	0	0	0	0	0	0	0	0	0	1	0	23
2012	54	1	16	1249	0	7	7	95	408942	0	0	0	1	1	1	32	0	0	0	0	1	1	1	1	4
2013	77	0	4	0	0	7	8	256	1546919	0	0	0	1	1	1	166	1	1	0	0	1	0	1	1	14
2012	59	1	2	0	0	7	5	60	775643	0	0	0	1	1	1	45	1	1	0	1	1	0	1	1	21
2013	77	0	9	21900	1	0	6	74	92961	0	0	1	1	0	1	48	0	0	0	0	0	0	1	1	7
2012	59	0	11	0	1	0	3	10	0	0	0	1	0	0	0	0	0	0	0	0	0	0	1	0	0
2013	72	0	10	0	1	0	4	10	0	0	0	1	0	0	0	0	0	0	0	0	0	0	1	0	7
2013	63	1	17	21900	0	7	6	82	320893	0	0	0	0	1	1	72	0	0	0	0	1	1	1	1	28
2013	59	0	10	1249	1	3	5	42	181431	1	0	1	0	0	1	72	0	0	0	0	0	0	1	1	0
2011	61	1	10	1249	1	1	6	90	288662	1	0	0	1	1	1	120	0	0	0	0	0	0	1	1	23
2011	77	1	15	21900	1	1	5	37	151769	1	0	0	0	0	1	36	0	0	0	0	0	0	1	1	7
2012	73	0	10	0	1	3	6	82	559706	1	0	1	1	0	1	192	0	0	0	0	1	0	1	1	0
2013	65	1	11	0	0	7	7	147	738318	0	0	0	1	1	1	63	0	0	0	0	1	0	1	1	7
2010	42	0	4	21000	1	2	5	49	396512	0	1	0	0	1	1	44	1	1	0	0	1	0	1	1	0
2013	71	1	10	0	0	7	5	54	249354	0	0	0	0	1	1	36	1	1	0	0	1	1	1	1	3
2012	55	0	19	43900	1	1	5	51	243168	1	0	0	0	0	1	96	0	0	0	0	1	1	1	1	4
2012	76	1	18	0	1	0	3	10	0	0	0	1	0	0	0	0	0	0	0	0	0	0	1	0	7
2011	52	0	17	30300	0	7	7	118	681607	0	0	0	0	0	1	118	0	1	1	0	1	0	1	1	0
2010	56	0	10	0	1	1	5	33	114861	1	0	0	0	0	1	33	0	0	0	0	0	0	1	1	14
2013	50	0	4	1249	1	0	3	10	0	0	0	1	0	0	0	0	0	0	0	0	0	0	0	0	0
2013	68	1	10	0	1	0	4	30	0	0	0	1	0	0	0	0	0	0	0	0	0	0	1	0	9
2013	77	1	8	0	1	0	6	62	212273	0	0	1	1	1	1	37	0	0	0	1	1	0	1	1	29
2013	94	0	11	1249	1	0	3	10	0	0	0	1	0	0	0	0	0	0	0	0	0	0	1	0	25
2013	59	0	11	1249	0	7	5	55	756871	0	0	0	0	1	1	100	1	1	0	0	1	0	0	1	3
2010	61	1	11	0	1	1	5	48	123754	1	0	0	0	1	1	89	0	0	0	0	1	0	1	1	6
2012	70	0	10	1249	1	0	3	10	0	0	0	1	0	0	0	0	0	0	0	0	0	0	1	0	7
2013	50	0	2	1376	1	3	7	93	446672	1	0	1	0	0	1	226	1	0	0	0	0	1	1	1	0
2011	77	1	9	21900	0	7	5	40	230488	0	0	0	0	0	1	40	0	0	0	1	1	0	1	1	6
2010	78	1	14	21000	1	1	5	59	145456	1	0	0	0	1	1	59	0	0	0	1	1	0	1	1	21
2012	85	0	10	1249	1	0	3	10	0	0	0	1	0	0	0	0	0	0	0	0	0	0	1	0	7
2011	58	1	10	1249	1	1	8	250	509676	1	0	0	1	1	1	224	0	0	0	0	1	0	1	1	14
2012	59	0	0	45800	1	0	4	20	0	0	0	1	0	0	0	0	0	0	0	0	0	0	1	0	36
2012	61	0	6	21900	1	1	5	37	128696	1	0	0	0	0	1	42	0	0	0	0	1	0	1	1	7
2012	90	1	4	21900	0	7	3	9	1397	0	0	0	0	1	0	0	0	0	0	0	0	0	1	0	7
2012	48	1	16	21900	1	5	7	117	121705	1	1	0	1	1	1	17	0	0	0	0	0	0	1	1	20
2011	41	1	16	21900	0	7	3	10	31414	0	0	0	1	1	1	3	0	0	0	0	1	0	1	0	4
2013	83	1	11	1249	1	4	8	208	392552	0	1	1	1	1	1	53	0	0	0	0	1	0	0	1	14
2010	66	0	24	0	1	5	7	113	83606	1	1	0	1	1	1	16	0	0	0	0	0	0	0	1	14
2011	90	0	12	21000	0	7	5	34	65639	0	0	0	1	1	1	12	0	1	0	0	1	0	1	0	4
2010	73	0	11	0	1	2	4	15	28117	0	1	0	1	1	1	0	0	0	0	0	0	0	0	0	0
2010	66	0	3	1249	0	7	6	90	757144	0	0	0	0	1	1	65	1	1	0	0	1	1	1	1	38
2011	61	1	8	21900	0	7	3	9	1782	0	0	0	0	1	0	0	0	0	0	0	0	0	0	0	14
2012	53	1	16	0	0	7	8	355	308350	0	0	0	1	1	1	60	0	0	0	0	0	1	1	1	20
2012	66	0	10	21900	0	7	3	9	18362	0	0	0	1	1	0	0	0	0	0	0	0	1	0	0	0
2012	70	0	12	0	1	0	3	10	90539	0	0	1	1	0	1	20	0	0	0	0	0	0	1	1	7
2013	75	0	10	21900	1	3	4	18	77659	1	0	1	1	1	1	12	0	0	0	0	1	0	0	0	14
2011	69	1	17	0	1	2	4	27	17306	0	1	0	0	1	0	0	0	0	0	0	0	0	0	0	6
2010	70	0	10	0	1	2	4	25	42177	0	1	0	0	1	1	3	0	0	0	0	1	0	0	0	4
2012	61	1	12	40100	1	3	3	16	56846	1	0	1	1	0	1	15	0	0	0	0	0	0	1	1	9
2012	51	1	10	21900	0	7	3	13	93447	0	0	0	0	1	1	13	0	0	0	0	1	0	0	0	22
2011	80	0	9	0	0	7	2	5	11661	0	0	0	1	0	0	0	0	0	0	0	0	0	0	0	25
2012	82	1	13	21900	1	0	3	11	54731	0	0	1	0	1	1	15	0	0	0	0	1	0	1	1	7
2013	82	0	11	1249	1	0	3	10	0	0	0	1	0	0	0	0	0	0	0	0	0	0	1	0	7
2012	80	0	10	21900	1	1	3	11	21917	1	0	0	0	0	1	11	0	0	0	0	0	0	1	0	4
2013	80	1	17	0	0	7	4	29	271517	0	0	0	1	0	1	29	0	0	0	0	1	0	1	1	14
2012	75	1	10	21900	0	7	1	5	2774	0	0	0	0	1	0	0	0	0	0	0	0	0	0	0	7
2012	65	0	18	0	0	7	5	33	240926	0	0	0	1	1	1	28	0	0	0	0	1	1	1	1	14
2010	75	0	10	21000	1	2	4	20	25847	0	1	0	1	1	0	0	0	0	0	0	0	0	1	0	8
2012	82	0	11	1249	0	7	3	9	58692	0	0	0	0	0	1	9	0	0	0	0	0	1	0	0	6
2012	53	0	17	1249	0	7	6	70	21147	0	0	0	1	1	0	0	0	0	0	0	0	0	0	0	6
2013	81	0	19	0	0	7	5	42	89931	0	0	0	1	1	1	18	0	0	0	1	1	0	0	1	6
2013	69	0	4	1376	1	6	6	81	365788	1	1	1	1	1	1	101	0	0	0	0	1	0	1	1	28
2012	84	0	8	1249	0	7	3	13	187815	0	0	0	1	0	1	13	1	1	0	0	0	0	1	0	8
2011	82	1	16	21900	0	7	5	32	131954	0	0	0	1	1	1	16	0	0	0	0	0	0	0	1	14
2012	62	0	16	1249	0	7	5	39	58789	0	0	0	0	1	1	23	0	0	0	0	0	0	1	1	14
2012	79	0	0	0	0	7	8	359	128556	0	0	0	1	1	1	2	0	0	0	0	1	0	0	0	25
2013	79	1	4	0	0	7	4	23	18134	0	0	0	0	1	0	0	0	0	0	0	0	0	0	0	6
2013	63	1	16	0	0	7	6	74	128011	0	0	0	1	1	1	10	0	0	0	0	1	0	1	0	6
2010	72	0	11	21000	0	7	4	28	128524	0	0	0	0	1	1	15	1	0	0	1	1	0	1	1	28
2010	46	1	16	0	1	1	4	32	67363	1	0	0	0	0	1	32	0	0	0	0	0	0	1	1	6
2010	31	1	10	1249	1	1	4	17	58436	1	0	0	0	0	1	17	0	0	0	0	0	0	1	1	20
2011	74	1	18	21900	0	7	4	32	52854	0	0	0	1	1	1	8	0	0	0	0	0	0	1	0	7
2010	54	0	10	21000	1	5	5	36	70312	1	1	0	1	1	1	26	0	0	0	0	0	0	1	1	6
2012	49	1	10	0	1	0	3	10	0	0	0	1	0	0	0	0	0	0	0	0	0	0	1	0	23
2013	82	0	5	21900	1	4	3	14	89526	0	1	1	1	1	1	9	1	0	0	0	0	0	0	0	14
2012	67	0	12	0	1	1	4	19	52061	1	0	0	0	0	1	18	0	0	0	0	0	0	1	1	14
2010	86	1	12	0	0	7	5	33	104186	0	0	0	1	1	1	18	1	0	0	0	1	0	0	1	21
2012	66	0	16	0	0	7	3	12	184342	0	0	0	0	0	1	12	1	1	0	0	1	0	1	0	6
2013	50	0	18	21900	1	0	4	21	100515	0	0	1	0	1	1	16	0	0	0	0	0	0	0	1	0
2012	69	1	16	1249	0	7	8	273	484621	0	0	0	1	1	1	67	1	1	0	0	1	0	1	1	14
2013	83	0	16	1249	0	7	6	65	322261	0	0	0	0	1	1	50	0	0	0	0	1	1	1	1	14
2011	76	1	7	1249	1	4	6	71	45242	0	1	1	0	1	1	6	0	0	0	0	0	0	1	0	7
2013	63	0	12	21900	0	7	4	15	157692	0	0	0	1	1	1	11	1	1	0	1	1	0	1	0	7
2011	68	0	10	21000	0	7	3	8	23177	0	0	0	0	1	1	8	0	0	0	0	1	0	1	0	14
2013	84	1	4	0	0	7	6	86	511789	0	0	0	1	1	1	10	1	1	0	0	1	0	1	0	18
2012	74	0	17	0	1	5	4	27	53987	1	1	0	1	1	1	13	0	0	0	0	0	0	1	0	6
2011	46	1	16	21900	1	1	4	19	27792	1	0	0	0	0	1	19	0	0	0	0	0	0	0	1	14
2013	53	0	9	21900	0	7	3	9	73492	0	0	0	0	0	1	9	0	0	0	0	1	0	1	0	7
2012	80	0	13	1376	1	0	8	320	805460	0	0	1	1	1	1	201	1	0	0	0	1	0	1	1	7
2012	80	1	15	0	0	7	5	57	222942	0	0	0	1	1	1	39	0	0	0	0	0	0	0	1	24
2011	71	1	5	21900	0	7	3	11	91276	0	0	0	0	1	1	5	1	1	0	0	1	0	1	0	6
2012	58	0	5	21900	0	7	6	90	96353	0	0	0	0	1	1	29	0	0	0	0	1	0	1	1	7
2012	57	0	10	43900	1	1	4	30	137022	1	0	0	0	0	1	42	0	0	0	0	1	0	1	1	4
2013	54	1	16	45800	1	1	4	20	56288	1	0	0	0	0	1	20	0	0	0	0	0	0	1	1	6
2011	67	1	6	0	0	7	1	1	139114	0	0	0	1	0	0	0	0	0	0	0	0	0	0	0	7
2012	62	1	16	27600	0	7	4	25	46501	0	0	0	1	1	1	9	0	0	0	0	1	0	0	0	22
2013	87	0	10	0	0	7	1	5	17474	0	0	0	1	0	1	5	0	0	0	0	0	0	1	0	14
2011	77	0	18	21000	1	2	6	85	55509	0	1	0	1	1	1	3	0	0	0	0	0	0	0	0	14
2012	78	1	10	21900	0	7	1	3	41146	0	0	0	1	1	1	2	1	1	0	0	0	0	1	0	14
2010	54	0	12	0	1	5	4	25	85235	1	1	0	0	1	1	27	0	0	0	0	0	0	0	1	3
2013	62	0	14	21900	1	2	5	48	123207	0	1	0	1	1	1	8	0	0	0	0	0	0	1	0	19
2010	48	0	15	21000	1	1	3	11	48960	1	0	0	0	0	1	20	0	0	0	0	0	0	1	1	7
2013	87	0	6	1249	1	0	3	10	113912	0	0	1	1	1	1	12	0	0	0	0	0	0	1	0	25
2012	69	1	8	1249	0	7	2	6	884	0	0	0	0	1	0	0	0	0	0	0	0	0	1	0	7
2012	57	0	15	43900	0	7	5	47	163306	0	0	0	1	1	1	15	1	0	0	1	1	0	1	1	7
2013	64	1	16	0	1	5	8	182	425354	1	1	0	0	1	1	91	0	0	0	0	0	0	0	1	14
2013	47	1	18	1249	0	7	3	11	48686	0	0	0	1	0	1	9	0	0	0	0	1	0	0	0	20
2012	58	1	12	24000	1	5	7	118	399815	1	1	0	1	1	1	93	1	0	0	0	1	0	1	1	7
2010	87	1	17	21000	0	7	1	2	18120	0	0	0	0	0	1	2	0	0	0	0	0	0	1	0	6
2011	78	1	10	0	1	1	3	11	44187	1	0	0	0	1	1	11	0	0	0	0	1	0	1	0	20
2013	71	1	13	21900	1	3	3	17	68716	1	0	1	0	0	1	23	0	0	0	0	0	0	1	1	29
2012	77	1	13	0	0	7	4	20	176390	0	0	0	0	1	1	17	1	0	0	1	1	0	1	1	7
2012	77	0	4	0	0	7	6	85	462916	0	0	0	0	1	1	101	0	0	1	0	1	1	0	1	0
2013	52	1	10	21900	1	1	4	21	55343	1	0	0	0	0	1	22	0	0	0	0	1	0	1	1	14
2010	66	1	12	0	1	1	4	20	106709	1	0	0	0	0	1	38	1	0	0	0	1	0	1	1	9
2010	82	0	14	0	0	7	5	34	151794	0	0	0	0	1	1	17	1	1	0	0	1	0	0	1	14
2012	76	0	13	1249	1	6	7	150	311682	1	1	1	0	1	1	73	0	0	0	0	1	0	0	1	6
2012	79	0	10	21900	1	0	3	10	0	0	0	1	0	0	0	0	0	0	0	0	0	0	1	0	6
2010	79	1	17	0	1	1	2	6	19033	1	0	0	0	0	1	6	0	0	0	0	0	0	1	0	20
2011	47	1	11	21900	0	7	3	10	45915	0	0	0	1	0	1	10	0	0	0	0	0	0	0	0	38
2013	73	1	20	21900	1	0	3	10	70839.2	0	0	1	0	1	1	12	0	0	0	0	0	0	0	0	9
2011	55	0	10	21900	0	7	4	15	21731	0	0	0	1	1	1	1	0	0	0	0	0	0	1	0	0
2012	56	0	11	0	1	0	3	10	31498	0	0	1	0	1	1	14	0	0	0	0	0	0	1	1	14
2013	50	1	10	30300	0	7	4	17	102170	0	0	0	1	0	1	17	0	0	0	0	0	0	1	1	20
2011	71	0	10	21900	1	0	3	11	2092	0	0	1	1	0	0	0	0	0	0	0	0	0	0	0	29
2012	70	0	10	21900	0	7	3	12	49566	0	0	0	1	1	1	3	0	0	0	0	0	1	1	0	4
2012	62	1	19	1249	0	7	8	189	785253	0	0	0	0	1	1	19	1	1	0	1	1	0	0	1	14
2011	45	1	10	21900	0	7	3	11	58787	0	0	0	1	1	1	3	0	0	0	0	0	1	0	0	14
2011	50	0	13	1376	1	1	3	12	45762	1	0	0	0	1	1	22	0	0	0	0	0	0	1	1	2
2011	76	1	20	0	1	2	8	363	1093966	0	1	0	0	1	1	86	0	0	0	0	1	0	0	1	20
2012	63	1	14	43900	0	7	2	7	44294	0	0	0	1	0	1	4	0	0	0	0	1	0	1	0	6
2013	56	1	4	0	1	0	4	15	27105	0	0	1	1	1	1	7	0	0	0	0	0	0	0	0	0
2011	64	0	17	21900	0	7	5	32	71554	0	0	0	0	1	1	20	0	0	0	0	1	0	1	1	3
2013	54	1	18	19200	0	7	5	34	297440	0	0	0	1	1	1	12	1	1	0	0	1	0	1	0	20
2011	52	0	5	1249	0	7	7	119	598522	0	0	0	1	1	1	14	1	1	0	0	1	0	1	1	31
2013	90	1	4	0	0	7	1	1	22195	0	0	0	1	0	1	1	1	1	0	0	0	0	1	0	6
2013	82	1	4	21900	1	3	4	23	92249	1	0	1	1	0	1	42	0	0	0	0	1	0	1	1	9
2011	90	1	6	0	0	7	4	21	21838	0	0	0	0	1	0	0	0	0	0	0	0	0	0	0	3
2013	83	1	11	0	1	0	2	10	28344	0	0	1	0	0	1	10	0	0	0	0	0	0	1	0	6
2011	69	0	7	21900	1	0	4	32	131296	0	0	1	0	0	1	22	1	1	0	0	0	0	1	1	38
2012	76	0	5	0	1	6	5	40	78261.1	1	1	1	0	1	1	28	0	0	0	0	0	0	1	1	7
2012	78	1	5	0	0	7	4	20	7906	0	0	0	1	1	0	0	0	0	0	0	0	0	0	0	7
2013	74	0	10	0	1	3	6	90	132970	1	0	1	0	1	1	39	0	0	0	0	0	0	1	1	4
2012	72	1	14	21900	0	7	8	350	240126	0	0	0	1	1	1	19	0	0	0	0	1	0	0	1	14
2013	63	0	3	21900	0	7	6	80	125666	0	0	0	1	1	1	7	1	1	0	0	1	0	1	0	0
2010	60	0	18	21000	1	5	4	24	20584	1	1	0	1	1	1	2	0	0	0	0	0	0	1	0	14
2011	64	0	4	0	1	1	4	18	55257	1	0	0	0	0	1	18	0	0	0	0	0	0	1	1	12
2013	62	1	10	38200	0	7	4	28	451589	0	0	0	1	0	1	28	1	1	0	0	1	1	1	1	14
2012	80	1	11	21900	1	2	5	47	48190	0	1	0	1	1	1	3	0	0	0	0	0	0	0	0	9
2010	30	1	10	0	0	7	1	1	11118	0	0	0	1	0	0	0	0	0	0	0	0	0	0	0	23
2010	73	1	17	21000	0	7	5	33	69377	0	0	0	0	1	1	8	0	0	0	0	0	0	1	0	6
2011	35	0	16	17880	0	7	7	159	389089	0	0	0	1	1	1	26	0	0	0	0	1	1	0	1	6
2012	66	1	11	0	0	7	5	42	20266	0	0	0	1	1	1	1	0	0	0	0	0	0	1	0	21
2012	83	0	12	0	0	7	4	20	87701	0	0	0	1	0	1	7	1	0	0	0	1	0	1	0	9
2010	58	0	18	0	1	5	7	134	359090	1	1	0	1	1	1	94	0	0	0	0	0	0	1	1	14
2013	50	1	19	1249	0	7	4	15	97858	0	0	0	1	0	1	10	0	0	0	0	0	0	0	0	20
2011	61	1	16	0	1	2	8	219	472422	0	1	0	1	1	1	57	0	0	0	0	0	0	0	1	14
2012	83	1	20	0	0	7	2	4	36791	0	0	0	1	0	1	2	0	0	0	0	0	0	1	0	14
2010	82	1	12	0	1	1	2	7	30930	1	0	0	1	0	1	7	0	0	0	0	0	0	0	0	21
2011	58	0	10	0	0	7	8	345	681640	0	0	0	1	1	1	83	0	0	0	0	1	1	1	1	14
2013	81	1	2	1249	0	7	3	10	66685	0	0	0	0	0	1	10	0	0	0	0	1	0	1	0	38
2012	52	0	17	31800	0	7	5	60	170165	0	0	0	0	0	1	51	0	0	0	0	1	1	0	1	9
2012	83	0	10	0	1	4	3	14	31115	0	1	1	0	1	1	8	0	0	0	0	0	0	0	0	28
2011	82	0	18	0	0	7	4	20	17353	0	0	0	1	1	1	2	0	0	0	0	0	0	1	0	3
2010	81	0	12	0	1	5	4	16	34749	1	1	0	1	1	1	14	0	0	0	0	0	0	1	1	6
2012	90	0	9	21900	0	7	4	30	28431	0	0	0	1	1	1	7	0	0	0	0	0	0	0	0	7
2011	78	0	12	1249	0	7	4	19	21257	0	0	0	1	1	1	4	0	0	0	0	0	0	0	0	7
2011	82	0	8	1249	0	7	3	9	121184	0	0	0	0	0	1	9	1	1	1	1	1	0	1	0	9
2013	56	1	14	1249	0	7	3	13	262963	0	0	0	0	0	1	13	1	1	0	1	1	0	1	0	7
2012	55	0	10	38200	0	7	3	13	109607	0	0	0	1	1	1	8	0	0	0	0	0	1	0	0	14
2010	83	0	10	21000	1	2	1	3	7697	0	1	0	1	1	1	0	0	0	0	0	0	0	1	0	7
2013	59	1	17	0	1	1	5	33	82877	1	0	0	1	0	1	22	0	0	0	0	0	0	1	1	14
2013	32	0	4	53000	0	7	2	6	39908	0	0	0	1	0	1	6	0	0	0	0	0	1	1	0	31
2013	81	1	10	21900	0	7	5	58	92665	0	0	0	0	1	1	31	0	0	0	0	0	0	0	1	6
2010	85	1	4	0	0	7	2	4	16199	0	0	0	1	0	1	1	0	0	0	0	0	0	1	0	9
2012	51	0	10	1249	1	4	5	51	116082	0	1	1	0	1	1	43	0	0	0	0	1	0	1	1	6
2011	85	0	8	1249	1	1	4	22	23200	1	0	0	0	0	1	22	0	0	0	0	0	0	1	1	8
2013	47	0	4	1249	1	3	6	81	116921	1	0	1	1	1	1	33	0	0	0	0	0	0	1	1	0
2013	85	0	6	21900	0	7	5	32	9974	0	0	0	0	1	0	0	0	0	0	0	0	0	0	0	4
2010	51	0	18	0	0	7	1	1	5941	0	0	0	0	0	1	2	0	0	0	0	1	0	1	0	14
2011	86	1	10	1249	1	5	5	59	99344	1	1	0	0	1	1	16	0	0	0	0	0	0	1	1	14
2010	80	0	14	0	1	1	2	9	43439	1	0	0	0	0	1	17	0	0	0	0	0	0	1	0	14
2012	78	0	10	21900	0	7	4	21	70130	0	0	0	1	1	1	3	0	0	0	0	0	1	1	0	4
2012	47	0	10	21900	1	5	4	13	23683	1	1	0	0	1	1	13	0	0	0	0	1	0	1	0	9
2011	90	0	11	21900	0	7	7	124	705225	0	0	0	1	1	1	48	1	1	0	1	1	0	1	1	19
2011	62	0	10	0	0	7	3	9	15688	0	0	0	0	1	1	7	0	0	0	0	0	0	1	0	4
2010	86	0	19	1249	1	5	4	20	78324	1	1	0	1	1	1	30	0	0	0	0	1	0	1	1	6
2010	73	0	12	21000	0	7	3	12	62335	0	0	0	1	1	1	2	0	0	1	0	1	0	1	0	7
2010	64	1	16	0	0	7	5	40	37566	0	0	0	1	1	0	0	0	0	0	0	0	0	0	0	14
2012	78	0	25	21900	0	7	5	42	87149	0	0	0	1	1	1	22	0	0	0	0	0	0	1	1	6
2012	71	0	10	21900	1	2	4	29	17354	0	1	0	0	1	0	0	0	0	0	0	0	0	0	0	9
2013	87	1	10	0	0	7	2	12	8220	0	0	0	0	1	1	0	0	0	0	0	0	0	1	0	6
2010	54	1	10	33300	0	7	5	49	58558	0	0	0	1	1	1	1	1	1	0	0	0	0	1	0	22
2012	56	0	7	1376	1	5	6	83	192340	1	1	0	1	1	1	64	1	0	0	0	0	0	1	1	7
2013	75	1	11	0	0	7	7	142	413629	0	0	0	1	1	1	49	0	0	0	0	1	0	0	1	7
2011	70	0	16	21900	1	1	2	4	12463	1	0	0	1	0	1	3	0	0	1	0	0	0	1	0	7
2012	71	1	11	0	0	7	1	3	22299	0	0	0	0	0	1	3	0	0	0	0	0	0	0	0	14
2011	89	0	7	1249	1	2	8	281	119817	0	1	0	0	1	1	6	0	0	0	0	1	0	1	0	25
2012	70	0	16	21900	0	7	2	8	4608	0	0	0	0	1	0	0	0	0	1	0	0	0	0	0	6
2013	66	1	10	0	1	0	7	122	295570	0	0	1	1	1	1	54	0	0	0	0	1	1	1	1	14
2012	72	0	8	21900	0	7	6	70	427784	0	0	0	1	1	1	20	0	0	0	0	0	0	1	1	7
2012	49	0	9	21900	1	0	4	11	0	0	0	1	0	0	0	0	0	0	0	0	0	0	0	0	7
2012	85	0	8	0	0	7	4	26	44229	0	0	0	1	0	1	6	0	0	1	0	0	1	0	0	3
2013	93	0	5	0	1	2	4	19	8443	0	1	0	0	1	0	0	0	0	0	0	0	0	0	0	7
2013	73	1	19	1249	1	3	4	13	31754	1	0	1	1	1	1	20	0	0	0	0	0	0	1	1	20
2012	80	1	11	21900	0	7	5	42	212241	0	0	0	1	1	1	24	1	1	0	0	1	0	1	1	4
2011	51	1	10	21900	0	7	3	10	21735	0	0	0	1	1	1	2	0	0	0	0	0	0	1	0	2
2011	76	0	7	0	1	1	1	1	1670	1	0	0	0	0	1	0	0	0	0	0	0	0	1	0	7
2013	83	0	4	0	0	7	1	3	38351	0	0	0	1	0	0	0	0	0	0	0	0	0	0	0	28
2011	68	1	10	1249	0	7	3	9	292211	0	0	0	1	1	1	6	1	1	0	1	1	0	1	0	20
2011	37	0	10	1376	1	1	4	18	84497	1	0	0	0	0	1	36	0	0	0	0	0	0	1	1	0
2011	82	0	10	1249	1	1	4	27	220790	1	0	0	0	0	1	42	0	0	0	0	0	0	1	1	14
2013	85	0	6	1249	1	0	3	10	0	0	0	1	0	0	0	0	0	0	0	0	0	0	1	0	14
2010	61	1	10	1099	0	7	4	17	55903	0	0	0	0	1	1	12	0	0	0	0	1	0	1	0	20
2013	87	1	3	0	0	7	8	211	58699	0	0	0	1	1	1	1	1	0	0	0	0	0	1	0	4
2011	78	0	10	1249	1	1	1	3	10897	1	0	0	0	0	1	3	0	0	0	0	0	0	1	0	14
2013	59	1	11	1249	0	7	1	3	15811	0	0	0	0	1	1	0	1	0	0	0	0	0	1	0	14
2012	70	1	12	1249	0	7	7	99	234584	0	0	0	1	1	1	38	0	0	0	0	0	0	1	1	38
2012	54	0	10	21900	0	7	3	12	62604	0	0	0	1	1	1	12	0	0	0	0	0	0	1	0	0
2012	64	0	12	0	1	1	7	100	142699	1	0	0	1	1	1	67	0	0	0	0	0	0	1	1	25
2012	73	1	18	0	1	5	3	14	63136	1	1	0	1	1	1	8	0	0	0	0	0	0	1	0	20
2013	65	0	10	0	1	0	3	10	84891.2	0	0	1	1	1	1	18	0	0	0	0	0	0	1	1	0
2010	44	1	10	87600	0	7	5	32	366387	0	0	0	1	1	1	22	1	1	1	0	1	0	1	1	12
2012	71	0	11	21900	0	7	4	27	89105	0	0	0	0	1	1	1	0	0	0	0	0	0	0	0	14
2011	55	1	4	27600	1	6	7	116	197619	1	1	1	1	1	1	27	0	0	0	0	1	0	1	1	9
2012	81	1	9	0	1	5	8	336	301759	1	1	0	0	1	1	24	0	1	0	0	1	0	1	1	6
2012	70	1	16	1249	1	1	5	63	171512	1	0	0	1	0	1	84	0	0	0	0	0	0	1	1	14
2013	78	0	16	0	0	7	3	14	71071	0	0	0	1	0	1	13	0	0	0	0	0	0	0	0	29
2013	76	1	5	0	0	7	3	10	32509	0	0	0	0	1	1	3	0	0	0	0	0	0	1	0	14
2012	86	0	11	0	1	1	1	4	6304	1	0	0	0	0	1	4	0	0	0	0	0	0	1	0	14
2011	90	0	11	0	1	4	5	57	71454	0	1	1	0	1	1	15	0	0	0	0	0	0	0	1	14
2010	76	0	13	21000	0	7	2	6	42784	0	0	0	0	1	1	5	0	0	0	0	1	0	0	0	7
2012	80	0	13	1249	1	5	5	52	60820	1	1	0	0	1	1	36	0	0	0	0	0	0	1	1	28
2011	89	0	16	0	0	7	4	16	117698	0	0	0	0	0	1	16	0	0	0	0	0	0	1	1	6
2013	86	1	6	0	0	7	7	165	147865	0	0	0	1	1	1	11	1	0	0	0	1	0	0	0	38
2012	49	0	12	21900	1	3	4	16	89224	1	0	1	0	0	1	29	0	0	0	0	0	0	1	1	0
2013	87	1	4	0	1	4	4	22	55113.6	0	1	1	0	1	1	13	0	0	0	0	0	0	0	0	7
2011	55	0	10	0	0	7	5	54	315218	0	0	0	1	1	1	22	1	1	0	0	1	0	1	1	3
2012	74	0	9	21900	0	7	3	14	35737	0	0	0	1	1	1	2	0	0	0	0	1	0	1	0	7
2012	62	0	14	36300	1	0	3	10	58826.7	0	0	1	1	1	1	11	0	0	0	0	0	0	0	0	8
2011	63	1	10	0	1	5	5	52	57043	1	1	0	1	1	1	11	0	0	0	0	0	0	1	0	29
2013	77	0	12	0	1	1	4	25	130814	1	0	0	0	0	1	45	0	0	0	0	1	0	1	1	7
2011	82	1	16	1249	1	2	8	345	577341	0	1	0	0	1	1	63	0	0	0	0	1	0	0	1	20
2010	86	1	11	1249	1	5	4	24	32618	1	1	0	0	1	1	13	0	0	0	0	0	0	0	0	14
2010	51	0	10	27600	0	7	4	24	96608	0	0	0	1	1	1	11	0	0	1	0	1	1	0	0	0
2012	76	0	10	0	1	3	4	19	80671	1	0	1	1	0	1	19	0	0	0	0	0	0	0	1	4
2012	75	1	12	0	1	3	4	12	3742	1	0	1	0	0	1	1	0	0	0	0	0	0	1	0	7
2012	81	0	8	1249	1	0	3	8	54549	0	0	1	0	1	1	8	0	0	0	0	0	0	1	0	14
2012	88	0	11	1249	0	7	7	102	59245	0	0	0	1	1	1	3	0	0	0	0	0	0	0	0	7
2013	82	1	6	1249	0	7	4	29	27243	0	0	0	1	1	1	4	0	0	0	0	0	0	1	0	20
2011	73	1	11	21900	0	7	3	8	3534	0	0	0	0	1	0	0	0	0	0	0	0	0	0	0	28
2010	79	0	14	1249	0	7	5	33	224305	0	0	0	1	1	1	18	1	1	0	1	1	0	1	1	14
2011	74	0	12	21000	0	7	5	35	46597	0	0	0	1	1	1	4	0	0	0	0	0	0	0	0	7
2012	79	0	15	1249	0	7	7	109	54464	0	0	0	1	1	1	8	0	0	0	0	0	0	1	0	25
2012	61	0	10	1249	0	7	3	10	4181	0	0	0	1	1	0	0	0	0	1	0	0	0	0	0	8
2011	81	0	8	21900	0	7	3	13	2223	0	0	0	0	1	0	0	0	0	0	0	0	0	0	0	0
2012	76	0	2	0	0	7	3	10	51489	0	0	0	0	0	1	10	0	0	0	0	0	0	1	0	14
2010	74	1	16	0	1	2	7	142	43118	0	1	0	1	1	0	0	0	0	1	0	0	0	0	0	14
2012	56	0	8	43900	1	3	4	19	60404	1	0	1	0	0	1	29	0	0	0	0	0	0	1	1	7
2013	85	0	2	21900	1	0	7	146	43820	0	0	1	1	1	0	0	0	0	0	0	0	0	0	0	6
2012	55	0	2	1249	0	7	3	11	8674	0	0	0	0	1	0	0	0	0	0	0	0	0	0	0	8
2013	46	0	11	21900	1	1	1	1	9369	1	0	0	1	0	1	1	0	0	0	0	0	0	1	0	7
2012	86	0	5	0	0	7	3	11	11336	0	0	0	0	1	1	2	0	0	0	0	0	0	1	0	7
2011	79	0	12	21900	1	2	4	19	12407	0	1	0	0	1	0	0	0	0	0	0	0	0	0	0	7
2012	91	1	10	21900	0	7	3	8	5688	0	0	0	0	1	1	1	0	0	0	0	0	0	1	0	9
2011	54	0	17	30300	1	4	5	32	109850	0	1	1	0	1	1	28	0	0	0	0	0	0	1	1	7
2012	63	0	6	1249	1	1	4	22	129006	1	0	0	0	1	1	22	0	0	0	0	0	0	1	1	13
2010	89	0	10	0	1	5	5	44	55832	1	1	0	0	1	1	20	0	0	0	0	0	0	0	1	14
2011	67	0	12	0	1	4	6	75	95844	0	1	1	1	1	1	6	0	0	0	0	1	1	1	0	0
2011	70	1	0	0	1	1	4	31	83956	1	0	0	1	1	1	17	0	0	0	0	0	0	1	1	38
2013	80	1	9	1249	0	7	3	11	38228	0	0	0	0	1	1	7	0	0	0	0	0	0	1	0	7
2013	86	0	7	1249	1	1	1	1	5850	1	0	0	0	0	1	1	0	0	0	0	0	0	1	0	28
2013	59	0	10	30300	1	0	3	10	0	0	0	1	0	0	0	0	0	0	0	0	0	0	1	0	14
2012	51	1	10	0	0	7	4	19	34720	0	0	0	1	1	1	5	0	0	0	0	0	0	0	0	20
2011	75	0	7	0	0	7	4	23	125955	0	0	0	1	1	1	5	1	1	0	0	0	0	1	0	7
2012	39	0	18	69800	1	1	1	1	9786	1	0	0	1	0	1	1	0	0	0	0	0	0	1	0	7
2011	50	0	16	38200	0	7	5	36	114525	0	0	0	0	1	1	21	0	0	0	0	0	0	1	1	14
2012	71	0	2	1249	0	7	3	10	164105	0	0	0	0	1	1	7	1	1	1	1	1	0	1	0	36
2013	48	0	12	19200	0	7	1	3	71557	0	0	0	1	0	1	3	0	0	0	0	1	0	1	0	7
2011	80	1	6	21900	0	7	3	11	60574	0	0	0	0	1	1	11	0	0	0	0	1	0	1	0	8
2013	64	0	11	36300	0	7	3	12	133398	0	0	0	1	0	1	12	0	1	1	0	1	0	1	0	14
2010	56	0	10	0	0	7	5	31	21052	0	0	0	1	1	1	3	0	0	0	0	0	0	1	0	14
2013	79	1	12	21900	0	7	5	35	100644	0	0	0	1	1	1	13	1	0	1	1	1	0	1	0	7
2012	62	1	16	1376	1	2	8	273	276552	0	1	0	1	1	1	4	0	0	0	0	0	0	0	0	14
2010	71	1	5	21000	1	5	5	41	164750	1	1	0	1	1	1	36	1	0	0	0	1	0	1	1	7
2012	89	0	10	1249	0	7	2	7	32762	0	0	0	0	0	1	7	0	0	0	0	1	0	1	0	14
2011	84	0	11	1249	1	3	4	18	91369	1	0	1	0	0	1	18	0	0	0	0	0	0	0	1	3
2011	47	1	10	1249	0	7	1	6	36405	0	0	0	0	0	1	5	0	0	0	0	0	0	1	0	21
2013	65	1	10	0	0	7	4	32	26949	0	0	0	1	1	1	12	0	0	0	0	1	0	1	0	4
2013	79	1	3	0	0	7	5	38	44724	0	0	0	1	1	1	1	0	0	0	0	0	0	1	0	31
2010	87	1	5	0	1	5	6	79	275844	1	1	0	0	1	1	76	0	0	0	0	0	0	1	1	28
2012	79	1	10	1249	1	0	4	25	17235	0	0	1	0	1	0	0	0	0	0	0	0	0	0	0	7
2012	51	0	10	27600	1	1	2	4	11683	1	0	0	0	0	1	4	0	0	0	0	0	0	1	0	3
2011	62	0	12	1376	0	7	8	267	306982	0	0	0	1	1	1	21	0	0	0	0	1	1	1	1	3
2011	55	1	10	60800	1	6	8	233	646251	1	1	1	0	1	1	256	0	0	0	0	0	0	1	1	6
2011	45	0	10	1376	1	1	6	91	293513	1	0	0	1	1	1	87	0	0	0	0	1	0	1	1	0
2011	55	0	6	17280	0	7	3	9	680	0	0	0	1	0	0	0	0	0	0	0	0	0	0	0	7
2011	80	0	4	1249	0	7	7	151	51253	0	0	0	1	1	1	3	0	0	0	0	0	0	1	0	7
2011	72	0	5	0	0	7	5	47	42847	0	0	0	1	1	1	6	0	0	0	0	0	0	1	0	7
2010	67	0	11	21000	0	7	4	28	33494	0	0	0	1	1	1	4	0	1	0	0	0	0	0	0	6
2013	57	0	16	1249	0	7	1	3	104570	0	0	0	0	0	1	3	1	1	0	0	1	0	0	0	0
2012	81	1	9	0	0	7	6	86	9302	0	0	0	1	1	0	0	0	0	1	0	0	0	0	0	19
2012	77	0	14	0	0	7	3	8	22195	0	0	0	1	0	1	3	0	0	0	0	1	0	0	0	7
2011	55	0	19	1249	1	0	4	18	14349	0	0	1	0	0	1	2	0	0	0	0	0	0	1	0	14
2010	33	0	19	36300	0	7	4	24	40703	0	0	0	1	1	1	5	0	0	0	0	0	0	1	0	7
2012	63	1	10	1249	0	7	7	144	261051	0	0	0	1	1	1	51	0	0	0	0	1	1	1	1	22
2011	48	1	16	50600	1	2	5	38	15932	0	1	0	0	1	0	0	0	0	0	0	0	0	0	0	20
2013	62	0	10	83900	0	7	3	10	97327	0	0	0	0	0	1	10	0	0	0	0	0	0	1	0	4
2012	69	1	0	0	1	1	2	4	19421	1	0	0	1	0	1	4	0	0	0	0	1	0	1	0	38
2012	60	0	17	43900	1	0	5	36	111756	0	0	1	1	1	1	21	0	0	0	0	1	0	1	1	6
2012	75	0	16	21900	0	7	4	28	62895	0	0	0	0	1	1	6	0	0	0	0	0	0	1	0	25
2010	70	1	11	0	0	7	5	59	50623	0	0	0	1	1	1	11	0	0	0	0	0	0	1	0	9
2010	55	0	10	60800	0	7	5	47	48958	0	0	0	0	1	1	13	0	0	0	0	1	0	1	0	9
2011	79	0	2	21900	0	7	4	28	203295	0	0	0	1	1	1	20	1	1	0	1	1	1	1	1	38
2011	88	0	11	0	1	1	3	12	28536	1	0	0	0	0	1	12	0	0	0	0	0	0	1	0	6
2013	69	1	5	21900	0	7	3	14	181688	0	0	0	1	0	1	14	1	0	0	0	0	0	1	1	21
2013	83	0	4	0	0	7	3	14	44488	0	0	0	1	1	1	2	1	0	0	0	0	0	1	0	25
2013	89	0	7	21900	1	1	1	1	2876	1	0	0	0	0	1	1	0	0	0	0	0	0	1	0	6
2010	86	0	0	1099	0	7	4	23	103940	0	0	0	1	1	0	0	0	0	0	0	0	1	0	0	38
2013	63	1	9	0	1	0	3	10	48697.9	0	0	1	1	1	1	16	0	0	0	0	0	0	1	1	7
2013	48	0	16	43900	0	7	5	42	214946	0	0	0	0	1	1	23	0	0	0	0	1	0	1	1	14
2013	75	0	16	21900	0	7	5	33	27942	0	0	0	1	1	1	2	0	1	0	0	0	0	1	0	14
2013	38	0	16	0	0	7	6	63	339440	0	0	0	1	1	1	18	1	1	0	0	1	1	1	1	0
2011	77	0	16	0	0	7	6	61	335403	0	0	0	1	1	1	20	0	0	0	0	1	0	0	1	14
2013	50	0	7	1376	1	4	4	20	57578	0	1	1	1	1	1	9	0	0	0	0	0	0	0	0	0
2012	58	1	6	0	0	7	3	10	30179	0	0	0	0	1	0	0	0	0	0	0	0	0	0	0	7
2012	58	0	17	21900	1	1	3	9	35486	1	0	0	1	0	1	10	0	0	0	0	0	0	1	0	14
2013	42	0	10	1249	0	7	1	2	6064	0	0	0	0	0	1	2	0	0	0	0	0	0	1	0	6
2011	43	1	16	17280	0	7	4	20	4500	0	0	0	0	1	0	0	0	0	0	0	0	0	1	0	20
2013	64	0	5	0	0	7	5	38	199612	0	0	0	0	1	1	5	1	1	1	0	0	0	1	0	0
2013	73	0	6	0	0	7	4	15	163182	0	0	0	0	0	1	15	1	1	0	0	1	0	1	1	7
2010	75	0	14	0	1	1	1	2	7053	1	0	0	0	0	1	2	0	0	0	0	0	0	1	0	14
2012	54	0	10	24000	0	7	5	31	1963	0	0	0	0	1	0	0	0	0	0	0	0	0	0	0	3
2013	68	0	12	0	1	1	1	5	15859	1	0	0	0	0	1	5	0	0	0	0	0	0	0	0	4
2012	90	0	13	21900	0	7	3	14	102212	0	0	0	1	0	1	14	1	1	0	0	1	0	1	1	14
2011	55	1	4	27600	1	0	4	33	86051	0	0	1	1	1	1	2	0	0	0	0	1	0	0	0	20
2012	83	0	16	1249	1	0	6	63	137673	0	0	1	0	1	1	53	0	0	0	0	0	0	1	1	6
2011	74	1	10	21000	0	7	2	7	6906	0	0	0	1	1	0	0	0	0	0	0	0	0	0	0	22
2013	53	0	11	1249	1	1	4	25	163860	1	0	0	0	0	1	25	0	0	0	0	0	0	1	1	14
2011	56	0	3	43900	0	7	5	37	16580	0	0	0	0	1	0	0	0	0	1	0	0	0	0	0	0
2012	62	0	16	76500	0	7	4	23	89765	0	0	0	0	0	1	23	0	0	0	0	0	0	1	1	15
2013	71	1	11	21900	0	7	8	215	247688	0	0	0	1	1	1	8	0	0	0	0	0	0	1	0	14
2010	57	1	10	21000	0	7	4	16	18544	0	0	0	0	1	1	6	0	0	0	0	0	0	1	0	6
2013	51	1	15	38200	1	3	2	5	23202	1	0	1	1	0	1	7	0	0	0	0	0	0	0	0	7
2012	90	1	17	21900	0	7	5	35	28426	0	0	0	0	1	1	3	0	0	0	0	0	0	1	0	6
2012	53	1	10	0	0	7	7	123	404023	0	0	0	1	1	1	65	0	0	0	0	1	0	1	1	33
2010	91	0	11	1099	0	7	4	19	65130	0	0	0	0	1	1	16	0	0	0	0	0	0	1	1	4
2011	66	0	6	0	0	7	4	30	38895	0	0	0	1	1	1	4	0	0	1	0	1	0	0	0	8
2012	86	1	6	21900	0	7	5	55	42540	0	0	0	1	1	1	8	0	0	0	0	0	0	1	0	6
2012	58	1	12	34800	0	7	7	95	367542	0	0	0	1	1	1	31	1	1	0	0	1	1	1	1	33
2013	71	0	19	21900	1	3	5	47	106473	1	0	1	1	1	1	17	1	0	0	0	0	0	1	1	14
2011	58	0	6	1249	0	7	3	14	40025	0	0	0	1	0	1	8	0	0	0	0	0	0	1	0	7
2010	83	1	17	21000	1	2	4	31	31958	0	1	0	1	1	1	3	0	0	0	0	0	0	0	0	7
2012	73	0	13	0	0	7	5	37	103102	0	0	0	1	1	1	15	0	0	0	0	1	1	1	1	9
2012	41	0	10	34800	1	0	7	159	183722	0	0	1	1	1	1	28	0	0	0	0	0	0	1	1	2
2013	85	0	9	0	1	5	4	35	30540	1	1	0	0	1	1	1	0	0	0	0	0	0	1	0	25
2013	80	1	16	0	1	6	5	38	83014	1	1	1	0	1	1	31	0	0	0	0	0	0	0	1	6
2011	78	0	11	1249	1	1	5	46	109945	1	0	0	0	1	1	47	0	0	0	0	0	0	1	1	14
2012	57	1	24	27600	0	7	8	342	753916	0	0	0	1	1	1	35	1	0	0	0	1	1	1	1	20
2011	52	0	10	1376	0	7	5	44	411713	0	0	0	1	1	1	61	1	1	1	0	1	0	1	1	6
2010	77	0	19	0	1	1	2	3	0	1	0	0	0	0	1	2	0	0	0	0	0	0	1	0	6
2013	90	1	12	0	1	0	7	92	74518.7	0	0	1	0	1	1	19	0	0	0	0	0	0	1	1	4
2010	60	0	10	21000	0	7	5	39	181455	0	0	0	1	1	1	28	0	0	0	0	0	1	1	1	3
2012	66	0	12	0	1	3	7	171	406117	1	0	1	1	1	1	69	0	0	0	0	1	0	0	1	33
2011	73	1	10	0	0	7	5	55	36081	0	0	0	1	1	1	1	0	0	0	0	0	0	1	0	14
2012	82	0	10	1249	1	3	3	13	40460	1	0	1	0	0	1	19	0	0	0	0	0	0	1	1	14
2012	93	1	14	1249	0	7	6	74	108950	0	0	0	1	1	1	25	0	0	0	0	1	0	0	1	20
2012	86	0	12	1249	0	7	8	342	253308	0	0	0	0	1	1	1	1	1	0	1	1	0	1	0	6
2013	69	0	17	0	1	0	2	6	38421	0	0	1	1	0	1	6	0	0	0	0	0	0	1	0	6
2012	78	0	6	1249	1	1	2	11	30518	1	0	0	0	0	1	11	0	0	0	0	0	0	1	0	14
2011	83	0	6	1249	1	1	7	121	499818	1	0	0	1	1	1	49	1	1	1	0	1	0	1	1	19
2013	76	1	10	0	0	7	4	26	206317	0	0	0	0	1	1	24	0	0	0	0	0	0	1	1	14
2010	81	1	4	1249	1	1	6	62	133683	1	0	0	1	1	1	51	0	0	0	0	0	0	1	1	4
2010	85	0	5	0	1	5	4	25	12349	1	1	0	0	1	1	3	0	0	0	0	0	0	0	0	7
2013	62	0	10	1249	0	7	6	77	180344	0	0	0	0	1	1	22	0	0	0	0	1	0	0	1	14
2011	72	1	16	0	0	7	4	25	33175	0	0	0	1	1	1	1	0	0	0	0	1	0	0	0	14
2012	80	1	10	21900	0	7	4	30	175334	0	0	0	0	1	1	25	1	0	0	0	0	0	1	1	4
2010	87	1	3	21000	0	7	4	18	2504	0	0	0	0	1	0	0	0	0	0	0	0	0	0	0	19
2011	59	0	16	43900	0	7	5	52	252208	0	0	0	0	1	1	30	0	0	0	0	1	0	0	1	2
2011	72	1	10	0	0	7	1	2	11959	0	0	0	0	0	1	2	0	0	0	0	0	0	1	0	2
2012	72	0	18	21900	0	7	1	3	16704	0	0	0	1	0	1	3	0	0	0	0	0	0	0	0	6
2010	90	0	12	0	0	7	4	18	123466	0	0	0	1	1	1	5	1	0	0	0	0	0	1	0	14
2011	50	1	18	27600	0	7	1	4	36258	0	0	0	1	1	1	1	1	0	0	0	0	0	1	0	6
2011	73	0	10	1249	1	2	2	7	5504	0	1	0	0	1	0	0	0	0	0	0	0	0	0	0	14
2013	86	0	6	1249	0	7	7	152	70117	0	0	0	0	1	1	10	1	0	0	0	1	0	1	0	7
2013	65	1	11	0	1	1	3	13	114437	1	0	0	0	0	1	21	1	1	0	0	0	0	1	1	14
2012	60	1	12	21900	1	0	3	10	76491	0	0	1	1	1	1	14	0	0	0	0	0	0	1	1	14
2011	56	0	17	43900	0	7	3	9	95248	0	0	0	0	0	1	9	1	1	1	0	0	0	1	0	14
2011	84	0	4	0	1	1	3	9	58013	1	0	0	1	0	1	11	0	0	0	0	0	0	1	0	6
2011	88	0	13	21900	1	1	5	55	107831	1	0	0	1	1	1	31	0	0	0	0	0	0	1	1	29
2013	70	1	16	1249	1	3	4	19	198097	1	0	1	0	0	1	28	0	0	0	0	1	0	1	1	14
2013	73	1	18	0	0	7	3	10	32145	0	0	0	1	1	0	0	0	0	0	0	0	0	0	0	20
2010	59	0	6	0	1	5	5	43	45268	1	1	0	0	1	1	9	0	0	0	0	0	0	0	0	0
2012	33	0	10	1249	1	3	5	40	87901	1	0	1	0	1	1	30	0	0	0	0	0	0	0	1	4
2013	44	0	11	55400	1	0	2	8	29071	0	0	1	0	0	1	8	0	0	0	0	0	0	1	0	30
2011	87	1	12	0	0	7	4	17	27708	0	0	0	0	1	1	5	0	0	0	0	1	0	1	0	14
2011	87	1	4	1249	0	7	3	14	20958	0	0	0	1	1	1	3	0	0	0	0	0	0	1	0	4
2013	72	0	18	21900	0	7	5	54	89340	0	0	0	0	0	1	47	0	0	0	0	1	0	1	1	6
2012	51	1	10	34800	1	4	4	28	42849	0	1	1	0	1	1	10	0	0	0	0	0	0	0	0	14
2013	51	0	16	1249	0	7	6	65	166716	0	0	0	0	1	1	51	0	0	0	0	1	0	1	1	9
2013	79	0	11	0	0	7	5	47	221384	0	0	0	1	1	1	20	1	0	0	0	1	0	1	1	14
2012	54	0	11	0	1	0	3	10	78255	0	0	1	0	1	1	10	0	0	0	0	0	0	1	0	14
2011	62	0	10	1249	0	7	4	22	166811	0	0	0	1	1	1	16	1	1	1	0	1	0	1	1	3
2011	47	0	10	1249	1	0	5	52	58252	0	0	1	1	1	1	6	0	0	0	0	0	0	1	0	3
2012	58	0	1	43900	0	7	4	18	650749	0	0	0	1	0	1	15	1	1	0	1	1	1	1	1	38
2012	85	0	11	1249	1	0	3	10	34342.2	0	0	1	0	1	1	19	0	0	0	0	0	0	1	1	9
2010	83	1	12	0	0	7	5	41	192892	0	0	0	0	1	1	15	1	0	0	0	1	0	0	1	7
2013	62	1	10	24000	1	1	6	69	76649	1	0	0	0	1	1	18	0	0	0	0	0	0	1	1	20
2012	59	1	12	21900	0	7	6	76	244625	0	0	0	0	1	1	19	0	0	0	0	1	1	0	1	14
2013	79	0	10	21900	0	7	4	15	742	0	0	0	0	1	0	0	0	0	0	0	0	0	1	0	6
2012	56	1	16	0	1	5	5	62	126031	1	1	0	0	1	1	32	0	0	0	0	0	0	0	1	22
2012	92	0	4	1249	1	5	8	357	208507	1	1	0	1	1	1	1	0	0	0	0	0	0	1	0	4
2012	72	1	10	0	0	7	1	3	37431	0	0	0	0	0	1	3	0	0	0	0	0	0	0	0	20
2010	58	0	10	1249	1	1	2	4	8473	1	0	0	0	0	1	4	0	0	0	0	0	0	1	0	14
2012	86	0	6	21900	0	7	1	3	5381	0	0	0	1	1	0	0	0	0	1	0	0	0	0	0	14
2013	86	1	12	0	0	7	6	88	52684	0	0	0	1	1	1	7	1	0	0	0	0	0	1	0	7
2013	60	1	7	0	0	7	6	75	162893	0	0	0	1	1	1	25	1	1	0	0	1	0	1	1	7
2011	83	1	4	21900	1	5	5	44	155450	1	1	0	0	1	1	32	0	0	0	0	0	0	0	1	6
2011	74	0	10	0	0	7	2	5	21707	0	0	0	1	0	1	2	0	0	0	0	0	0	1	0	7
2012	70	0	16	0	1	1	4	28	38264	1	0	0	0	1	1	22	0	0	0	0	0	0	0	1	29
2011	71	0	10	0	0	7	3	13	99005	0	0	0	1	0	1	5	0	0	0	0	1	0	1	0	6
2013	93	0	6	21900	1	1	3	12	44595	1	0	0	1	0	1	20	0	0	0	0	0	0	1	1	36
2010	53	0	10	1099	0	7	2	8	51371	0	0	0	0	0	1	7	0	0	0	0	1	0	0	0	14
2013	66	0	11	1376	0	7	5	38	115853	0	0	0	0	1	1	11	0	0	0	0	0	0	0	0	14
2011	59	0	23	34800	0	7	1	3	16723	0	0	0	0	1	0	0	0	0	0	0	0	1	0	0	14
2010	63	0	14	17280	0	7	7	116	443269	0	0	0	1	1	1	25	1	1	0	1	1	0	1	1	7
2012	61	0	10	1249	1	3	4	19	63603	1	0	1	0	0	1	36	0	0	0	0	1	0	0	1	3
2011	72	1	16	0	0	7	5	33	75811	0	0	0	1	1	1	9	0	0	0	0	1	0	1	0	14
2013	57	1	4	0	0	7	4	20	52057	0	0	0	1	1	1	2	0	0	0	0	0	1	0	0	23
2012	61	0	4	1249	0	7	2	6	1341	0	0	0	1	1	0	0	0	0	0	0	0	0	0	0	0
2010	79	0	11	0	0	7	1	1	5855	0	0	0	1	0	0	0	0	0	0	0	0	0	0	0	4
2011	75	0	13	21000	0	7	4	20	52591	0	0	0	1	1	1	10	0	0	0	0	0	0	1	0	7
2011	67	0	4	21900	1	1	3	12	45602	1	0	0	0	1	1	18	0	0	0	0	0	0	1	1	7
2012	58	0	16	1249	0	7	5	37	68122	0	0	0	1	1	1	2	0	0	0	0	0	0	0	0	0
2010	58	1	11	0	1	2	5	51	71992	0	1	0	0	1	1	13	0	0	0	0	0	0	1	0	23
2012	73	1	11	0	1	0	3	10	0	0	0	1	0	0	0	0	0	0	0	0	0	0	1	0	14
2012	87	1	4	21900	1	3	4	17	68145	1	0	1	0	0	1	22	0	0	0	0	1	0	1	1	0
2013	46	1	17	1249	1	6	4	25	24860	1	1	1	0	1	1	1	0	0	0	0	0	0	1	0	20
2012	49	0	5	0	0	7	6	67	523605	0	0	0	1	1	1	29	0	1	1	0	1	1	1	1	2
2011	82	1	16	0	1	5	8	352	210007	1	1	0	1	1	1	4	0	0	0	0	0	0	0	0	14
2011	75	1	10	0	1	0	3	10	0	0	0	1	0	0	0	0	0	0	0	0	0	0	1	0	38
2012	62	1	10	0	0	7	3	12	63425	0	0	0	0	0	1	12	0	0	0	0	1	0	1	0	8
2012	83	1	12	0	1	3	5	38	124374	1	0	1	1	1	1	58	0	0	0	0	1	0	1	1	4
2012	76	0	2	21900	0	7	4	20	355504	0	0	0	0	1	1	14	1	1	0	1	1	0	1	1	0
2012	60	0	10	1249	1	0	3	10	40643.9	0	0	1	0	1	1	11	0	0	0	0	0	0	1	0	6
2012	85	1	2	0	1	2	4	26	10763	0	1	0	0	1	0	0	0	0	0	0	0	0	0	0	9
2013	90	1	4	21900	0	7	5	31	30822	0	0	0	1	1	1	9	0	0	0	0	0	0	0	0	6
2010	61	1	17	0	1	5	5	55	126170	1	1	0	0	1	1	46	0	0	0	0	0	0	0	1	20
2013	61	0	12	1376	1	0	6	80	134106	0	0	1	1	1	1	40	1	0	0	0	1	0	0	1	7
2012	45	0	13	1249	1	2	1	2	6573	0	1	0	0	1	1	1	0	0	0	0	0	0	1	0	7
2012	84	1	17	0	0	7	3	11	7207	0	0	0	1	1	0	0	0	0	0	0	0	0	0	0	20
2010	82	0	7	0	1	2	4	28	158816	0	1	0	0	1	1	16	1	1	0	0	0	0	1	1	25
2012	92	0	5	0	0	7	3	9	53126	0	0	0	1	1	1	7	0	0	0	0	0	0	1	0	14
2011	85	1	8	21900	1	1	3	11	23656	1	0	0	1	0	1	17	0	0	0	0	0	0	1	1	9
2013	60	1	10	0	1	2	4	25	113519	0	1	0	0	1	1	14	0	0	0	0	1	0	1	1	6
2011	60	0	18	0	1	2	8	191	753216	0	1	0	0	1	1	10	0	0	0	0	0	0	1	0	29
2012	65	1	10	0	0	7	6	79	58603	0	0	0	1	1	1	5	0	0	0	0	0	1	1	0	0
2011	65	1	16	1249	1	1	1	3	20286	1	0	0	1	0	1	3	0	0	0	0	0	0	0	0	9
2013	70	1	12	0	0	7	2	7	15110	0	0	0	0	1	1	2	0	0	0	0	0	0	1	0	6
2013	61	0	4	1376	1	0	3	10	0	0	0	1	0	0	0	0	0	0	0	0	0	0	1	0	28
2012	74	0	11	21900	1	3	3	11	3741	1	0	1	0	0	1	1	0	0	0	0	0	0	0	0	14
2013	69	0	1	0	0	7	6	89	9557	0	0	0	1	1	0	0	0	0	0	0	0	0	0	0	0
2013	60	0	10	43900	1	0	6	61	203421	0	0	1	1	1	1	24	0	0	0	0	0	1	1	1	14
2013	87	0	15	0	0	7	4	30	107275	0	0	0	1	1	1	10	1	0	0	0	0	0	1	0	25
2012	62	0	11	1249	0	7	4	28	69854	0	0	0	1	1	1	11	0	0	0	0	1	0	1	0	7
2012	62	0	10	1376	0	7	1	2	4921	0	0	0	1	0	0	0	0	0	0	0	0	0	0	0	0
2013	74	0	4	21900	0	7	3	9	45056	0	0	0	0	1	1	5	0	0	0	0	0	0	1	0	14
2010	78	0	10	1249	1	5	5	58	61013	1	1	0	0	1	1	10	0	0	0	0	0	0	1	0	6
2010	94	0	12	1249	1	2	4	29	83813	0	1	0	1	1	1	10	0	0	0	0	0	0	0	0	6
2012	53	1	10	21900	1	2	4	22	9778	0	1	0	0	1	0	0	0	0	0	0	0	0	0	0	31
2012	50	0	10	1376	0	7	5	49	60840	0	0	0	1	1	1	9	0	0	0	0	0	1	1	0	0
2011	62	0	17	0	1	0	3	10	0	0	0	1	0	0	0	0	0	0	0	0	0	0	1	0	7
2011	92	0	11	1249	1	1	3	10	27091	1	0	0	0	1	1	10	0	0	0	0	0	0	1	0	14
2012	59	0	11	1376	1	0	6	61	66899.3	0	0	1	1	1	1	16	0	0	0	0	0	0	1	1	0
2012	48	0	18	21900	0	7	1	4	19469	0	0	0	1	1	1	1	0	0	0	0	0	0	1	0	7
2013	68	0	19	0	0	7	1	3	87312	0	0	0	1	1	1	2	1	1	0	0	1	0	0	0	6
2012	46	0	4	21900	1	6	7	92	135194	1	1	1	1	1	1	18	0	0	0	0	0	0	1	1	0
2012	79	0	12	0	1	5	4	18	64306	1	1	0	1	1	1	14	0	0	0	0	0	0	1	1	7
2011	79	0	20	21000	1	1	3	11	22507	1	0	0	1	0	1	13	0	0	0	0	0	0	1	0	3
2013	77	0	10	0	1	0	5	53	213129	0	0	1	1	1	1	24	0	0	0	0	1	0	1	1	14
2010	78	0	4	0	0	7	4	17	39338	0	0	0	1	1	1	0	0	0	0	0	0	0	1	0	38
2013	84	1	6	21900	0	7	2	8	1043	0	0	0	0	1	0	0	0	0	0	0	0	0	0	0	7
2011	57	0	13	27600	0	7	3	11	53238	0	0	0	0	0	1	11	0	0	0	0	1	0	1	0	7
2013	67	0	23	21900	1	3	6	77	333435	1	0	1	1	0	1	126	0	0	0	0	0	0	1	1	14
2013	60	0	13	1249	0	7	7	98	268338	0	0	0	1	1	1	47	1	0	0	0	0	1	0	1	14
2013	80	0	18	0	1	0	3	10	49958.1	0	0	1	1	0	1	17	0	0	0	0	0	0	1	1	14
2012	79	1	9	1249	0	7	4	15	90520	0	0	0	0	0	1	15	0	0	0	0	1	0	1	1	7
2013	38	0	11	33300	0	7	2	6	8020	0	0	0	1	1	0	0	0	0	0	0	0	0	0	0	0
2012	82	0	10	0	1	3	4	32	46818	1	0	1	0	0	1	22	0	0	0	0	0	0	1	1	4
2011	62	0	24	0	1	5	7	166	456087	1	1	0	1	1	1	81	0	0	0	0	1	0	1	1	29
2011	90	0	13	1249	0	7	6	89	76650	0	0	0	1	1	1	8	0	0	1	0	1	0	0	0	0
2012	81	1	4	21900	1	1	4	21	47198	1	0	0	0	0	1	21	0	0	0	0	0	0	1	1	28
2013	75	1	11	21900	1	2	2	8	6861	0	1	0	0	1	0	0	0	0	0	0	0	0	0	0	14
2013	56	1	10	0	1	3	7	119	138732	1	0	1	0	1	1	33	1	0	0	0	1	0	0	1	7
2013	79	0	14	0	0	7	8	336	283754	0	0	0	1	1	1	22	0	0	0	0	1	0	0	1	7
2012	59	0	9	48200	0	7	6	70	74760	0	0	0	1	1	1	9	0	0	0	0	0	0	1	0	7
2012	71	0	16	0	0	7	6	87	34390	0	0	0	0	1	1	5	0	0	0	0	0	0	0	0	4
2012	67	0	10	0	0	7	3	10	93349	0	0	0	1	0	1	10	0	0	0	0	1	0	1	0	14
2012	78	1	11	0	1	0	3	10	38939.2	0	0	1	1	1	1	12	0	0	0	0	0	0	1	0	4
2012	65	0	12	0	1	0	2	6	60245	0	0	1	1	0	1	6	1	0	0	0	1	0	1	0	7
2010	84	1	12	0	1	1	4	27	21529	1	0	0	0	0	1	27	0	0	0	1	1	0	1	1	5
2011	61	1	16	0	1	0	3	10	104111	0	0	1	1	0	1	32	0	0	0	0	0	0	1	1	20
2011	67	0	17	0	0	7	2	4	26062	0	0	0	0	1	1	3	0	0	0	0	1	0	0	0	7
2010	50	0	19	0	1	1	1	3	11288	1	0	0	0	0	1	3	0	0	0	0	0	0	1	0	14
2011	58	0	13	21900	0	7	3	12	70976	0	0	0	1	1	1	5	0	0	0	0	0	0	0	0	0
2010	88	0	10	1249	0	7	5	36	151211	0	0	0	1	1	1	25	0	0	0	0	1	0	1	1	14
2012	76	0	10	1249	1	0	3	11	0	0	0	1	0	0	0	0	0	0	0	0	0	0	1	0	6
2013	57	0	11	1249	1	1	1	3	9312	1	0	0	0	0	1	3	0	0	0	0	0	0	1	0	7
2012	62	0	19	42000	0	7	2	10	28236	0	0	0	0	1	1	3	0	0	0	0	0	0	1	0	7
2013	82	1	4	0	0	7	4	16	10549	0	0	0	0	1	0	0	0	0	0	0	0	0	0	0	7
2013	52	0	11	21000	1	0	4	13	6671	0	0	1	1	0	0	0	0	0	1	0	0	0	0	0	7
2013	73	0	8	0	0	7	1	3	16437	0	0	0	1	1	0	0	0	0	1	0	0	0	0	0	6
2011	85	0	10	1249	1	5	7	95	181221	1	1	0	1	1	1	48	0	0	0	0	0	0	1	1	6
2013	42	0	16	105600	1	0	2	6	57368	0	0	1	1	0	1	5	1	0	0	0	0	0	1	0	14
2010	52	0	10	0	1	1	4	28	132457	1	0	0	0	0	1	28	0	0	0	0	0	0	1	1	0
2010	62	1	10	0	1	1	1	1	5873	1	0	0	0	0	1	1	0	0	0	0	0	0	1	0	8
2012	60	0	9	0	1	0	4	27	45111.2	0	0	1	0	1	1	12	0	0	0	0	0	0	0	0	7
2013	83	0	11	1249	1	0	4	20	102376	0	0	1	1	0	1	17	0	0	0	0	1	0	1	1	4
2010	61	1	10	21000	0	7	2	6	55533	0	0	0	1	1	1	5	0	0	0	1	1	0	0	0	7
2013	79	0	18	1249	0	7	7	134	128259	0	0	0	1	1	1	41	0	0	0	0	1	0	1	1	15
2012	56	1	10	0	1	5	7	164	560905	1	1	0	1	1	1	135	0	0	0	0	1	0	0	1	6
2010	52	1	11	1376	1	5	4	24	78569	1	1	0	1	1	1	22	0	0	0	0	0	0	0	1	31
2012	68	1	12	1249	0	7	6	64	69181	0	0	0	0	1	1	11	0	0	0	0	1	1	1	0	20
2013	71	1	10	0	1	3	5	54	145573	1	0	1	0	0	1	62	0	0	0	0	1	0	1	1	16
2010	68	0	14	0	0	7	1	1	13978	0	0	0	1	1	0	0	0	0	0	0	0	0	0	0	25
2013	80	0	17	21900	1	0	5	60	72412	0	0	1	0	1	1	24	0	0	0	0	1	0	1	1	7
2011	72	1	13	0	1	0	2	10	3207	0	0	1	0	1	0	0	0	0	0	0	0	0	0	0	29
2012	53	0	10	1249	0	7	5	31	117937	0	0	0	1	1	1	9	0	0	0	0	0	0	0	0	29
2011	51	0	9	0	0	7	3	10	26700	0	0	0	1	0	1	7	0	0	0	0	0	0	0	0	7
2013	80	0	4	21900	1	4	6	73	82659.6	0	1	1	1	1	1	14	0	0	0	0	0	0	0	1	9
2012	62	0	12	0	1	1	3	9	36940	1	0	0	0	1	1	17	0	0	0	0	0	0	1	1	9
2010	51	0	23	1249	0	7	8	197	1204703	0	0	0	0	1	1	245	1	1	0	0	1	1	1	1	14
2012	59	0	8	21900	0	7	3	9	82213	0	0	0	0	1	1	9	0	0	0	0	1	0	0	0	14
2012	86	0	9	1249	0	7	6	73	186642	0	0	0	1	1	1	24	1	0	0	0	1	0	0	1	4
2011	82	1	16	21900	0	7	5	32	119301	0	0	0	1	1	1	27	1	1	0	0	1	0	1	1	14
2012	75	1	10	0	1	3	4	21	115847	1	0	1	1	0	1	30	0	0	0	0	0	0	1	1	6
2012	47	0	18	1376	1	1	1	3	29894	1	0	0	1	0	1	8	1	0	0	0	0	0	1	0	7
2011	87	1	12	0	0	7	4	26	62059	0	0	0	1	1	1	10	0	0	0	0	0	0	1	0	7
2011	76	1	9	21900	1	1	2	5	12882	1	0	0	1	0	1	6	0	0	0	0	0	0	1	0	7
2011	73	0	15	1249	0	7	3	10	52608	0	0	0	1	1	1	10	0	0	0	0	0	0	0	0	7
2010	81	0	11	21000	1	1	4	14	32312	1	0	0	0	0	1	14	0	0	0	0	0	0	0	1	14
2013	64	1	5	43900	0	7	3	8	12817	0	0	0	1	1	0	0	0	0	0	0	0	0	0	0	2
2010	73	0	4	0	0	7	4	18	82791	0	0	0	1	1	1	3	0	0	0	0	0	0	1	0	8
2013	79	1	2	21900	0	7	4	20	14068	0	0	0	0	1	0	0	0	0	0	0	1	0	0	0	20
2011	51	1	16	27600	1	1	4	15	34538	1	0	0	0	0	1	15	0	0	0	0	0	0	1	1	6
2011	70	0	20	0	1	0	3	10	0	0	0	1	0	0	0	0	0	0	0	0	0	0	1	0	7
2011	62	0	14	0	0	7	6	80	62036	0	0	0	1	1	1	12	0	0	0	0	0	0	1	0	7
2011	81	0	2	21900	0	7	3	10	74323	0	0	0	1	1	1	4	0	0	0	0	1	0	1	0	0
2013	74	0	5	1249	0	7	7	105	411803	0	0	0	1	1	1	10	0	0	0	0	0	0	1	0	7
2011	99	0	11	0	1	2	5	44	44941	0	1	0	1	1	1	7	0	0	0	0	0	0	0	0	6
2013	71	0	10	21900	0	7	2	6	30984	0	0	0	1	1	0	0	0	0	0	0	0	0	0	0	14
2010	59	0	6	0	1	2	1	1	2535	0	1	0	0	1	0	0	0	0	0	0	0	0	0	0	7
2010	70	0	10	1249	1	2	4	16	22852	0	1	0	0	1	1	3	0	0	0	0	0	0	0	0	3
2010	49	0	14	1249	0	7	3	12	61624	0	0	0	1	1	1	5	0	0	0	0	1	0	0	0	7
2012	64	0	12	0	1	0	3	10	66105.2	0	0	1	1	1	1	16	0	0	0	0	0	0	1	1	14
2012	61	1	11	40100	0	7	3	10	68552	0	0	0	1	1	1	1	0	0	1	0	0	1	0	0	14
2011	89	0	6	0	1	3	4	25	89812	1	0	1	0	0	1	45	0	0	0	0	1	0	1	1	14
2013	78	0	7	21900	1	6	8	283	290028	1	1	1	1	1	1	63	0	0	0	0	0	0	1	1	6
2010	66	0	10	0	0	7	4	27	10254	0	0	0	1	1	0	0	0	0	0	0	0	0	0	0	6
2010	41	1	10	21000	0	7	2	5	29563	0	0	0	0	0	1	5	0	0	0	0	0	0	1	0	21
2011	58	0	4	1249	1	1	3	15	45074	1	0	0	0	1	1	26	0	0	0	0	0	0	1	1	7
2013	56	0	12	0	1	5	5	58	426945	1	1	0	1	1	1	29	0	0	0	0	1	0	1	1	3
2012	43	0	11	50600	1	0	6	61	53351	0	0	1	0	1	1	19	0	0	0	0	0	0	1	1	2
2011	34	0	16	21900	1	1	4	23	80876	1	0	0	0	1	1	23	0	0	0	0	0	0	0	1	7
2011	75	0	12	0	0	7	4	19	110012	0	0	0	0	1	1	18	0	1	0	0	1	0	1	1	14
2013	76	0	10	21900	0	7	6	76	313106	0	0	0	1	1	1	17	0	0	0	0	1	1	1	1	14
2012	68	0	19	0	1	1	5	34	69765	1	0	0	1	1	1	30	0	0	0	0	0	0	0	1	14
2013	66	1	12	0	1	3	4	19	88474	1	0	1	0	0	1	36	0	0	0	0	1	0	1	1	9
2011	84	1	10	0	1	1	5	35	49511	1	0	0	0	1	1	27	0	0	0	0	0	0	0	1	6
2011	44	0	14	21900	1	3	3	10	54944	1	0	1	1	1	1	9	0	0	0	0	0	0	1	0	8
2012	78	1	17	1249	1	1	6	62	110275	1	0	0	1	1	1	25	1	0	0	0	0	0	1	1	20
2012	79	0	11	21900	0	7	2	7	3637	0	0	0	0	1	0	0	0	0	0	0	0	0	0	0	29
2010	61	0	9	21000	0	7	4	27	66921	0	0	0	1	1	1	15	0	0	0	0	1	0	1	1	7
2013	79	0	12	0	1	5	6	65	223524	1	1	0	1	1	1	56	0	0	0	0	0	0	1	1	14
2011	67	0	10	0	1	5	4	27	144831	1	1	0	1	1	1	49	0	0	0	0	1	0	0	1	6
2011	66	1	16	38200	1	3	2	8	66651	1	0	1	1	0	1	14	0	0	0	0	0	0	0	0	6
2013	46	1	10	1249	1	5	7	100	82161	1	1	0	1	1	1	0	0	0	0	0	0	0	1	0	0
2013	78	1	10	0	1	5	5	43	33039	1	1	0	1	1	1	7	0	0	0	0	1	0	1	0	6
2010	84	0	16	1249	1	1	3	9	28965	1	0	0	0	0	1	9	0	0	0	0	0	0	1	0	14
2013	57	0	17	0	0	7	2	6	21015	0	0	0	1	1	0	0	0	0	0	0	0	0	0	0	0
2012	78	0	12	1249	1	0	5	59	487714	0	0	1	1	0	1	45	1	1	0	0	1	1	0	1	14
2012	51	0	9	1249	0	7	4	23	112368	0	0	0	1	1	1	22	0	0	0	0	1	0	1	1	7
2012	68	1	12	1249	0	7	2	6	53392	0	0	0	1	1	1	3	0	0	0	0	1	0	0	0	7
2010	73	1	11	21000	1	2	3	12	8657	0	1	0	0	1	0	0	0	0	0	0	0	0	0	0	29
2012	73	0	14	0	1	0	2	10	51656.7	0	0	1	1	1	1	14	0	0	0	0	0	0	1	0	14
2012	75	0	11	21900	1	4	3	13	59916	0	1	1	1	1	1	11	0	0	0	0	0	0	1	0	14
2010	79	0	13	21000	1	1	5	34	61227	1	0	0	1	0	1	30	0	0	0	0	0	0	1	1	7
2012	65	0	7	0	1	3	5	40	84600	1	0	1	0	0	1	26	0	0	0	0	0	0	1	1	25
2011	81	1	4	0	1	1	3	12	44775	1	0	0	0	1	1	16	0	0	0	0	0	0	1	1	8
2010	79	0	4	21000	0	7	1	1	6725	0	0	0	0	0	1	1	0	0	0	0	0	0	1	0	14
2010	72	0	10	0	0	7	5	38	215004	0	0	0	0	1	1	29	1	1	0	0	1	1	0	1	14
2010	83	1	12	1249	1	5	6	66	312465	1	1	0	1	1	1	90	0	0	0	0	1	1	1	1	14
2012	62	1	4	0	0	7	4	24	2717	0	0	0	0	1	0	0	0	0	0	0	0	0	1	0	31
2013	86	1	5	0	1	0	8	211	80326.3	0	0	1	1	1	1	18	0	0	0	0	0	0	1	1	4
2012	69	0	12	0	1	0	3	10	77097	0	0	1	0	1	1	20	0	0	0	0	0	0	1	1	14
2011	74	0	10	0	1	5	8	185	558765	1	1	0	0	1	1	169	0	0	0	0	1	0	1	1	6
2013	88	0	4	0	0	7	4	19	640	0	0	0	0	1	0	0	0	0	0	0	0	0	0	0	7
2013	88	0	11	0	1	6	4	33	10484	1	1	1	0	1	1	1	0	0	0	0	0	0	1	0	14
2010	90	1	10	1376	1	1	4	26	133527	1	0	0	0	0	1	50	0	0	0	0	1	0	1	1	14
2010	64	0	10	0	1	1	4	18	52370	1	0	0	1	1	1	12	0	0	0	0	1	0	1	0	0
2012	52	1	6	21900	0	7	7	166	732966	0	0	0	1	1	1	59	0	0	0	0	1	1	0	1	33
2012	80	0	17	0	1	4	4	13	1500	0	1	1	0	1	0	0	0	0	0	0	0	0	0	0	6
2013	88	0	2	21900	0	7	2	6	96422	0	0	0	1	0	1	6	1	1	1	1	1	0	1	0	28
2012	62	0	10	1249	1	3	5	29	156686	1	0	1	0	1	1	52	0	0	0	0	0	0	1	1	9
2011	72	0	12	0	0	7	5	35	90678	0	0	0	0	1	1	2	0	0	0	0	0	1	0	0	6
2010	84	0	4	1249	1	2	4	27	57474	0	1	0	1	1	1	24	0	0	0	0	0	0	1	1	9
2012	57	0	15	27600	1	1	4	21	23784	1	0	0	0	0	1	21	0	0	0	0	0	0	1	1	7
2013	78	0	22	21900	0	7	5	52	76401	0	0	0	1	1	1	15	1	0	0	0	0	0	1	1	7
2010	52	0	10	0	0	7	5	39	174677	0	0	0	1	1	1	20	1	0	0	0	0	0	1	1	3
2013	77	0	11	1249	0	7	3	13	380	0	0	0	0	1	0	0	0	0	0	0	0	0	0	0	7
2011	63	0	12	0	1	5	5	36	66234	1	1	0	1	1	1	9	0	0	0	0	0	0	1	0	7
2010	59	0	5	21000	0	7	5	36	302483	0	0	0	1	1	1	25	1	1	0	0	1	0	1	1	14
2010	47	0	11	21000	0	7	4	21	279067	0	0	0	1	1	1	8	1	1	0	0	1	0	1	0	4
2010	87	1	11	1249	1	2	4	15	11808	0	1	0	0	1	0	0	0	0	0	0	0	0	0	0	6
2011	65	1	11	0	0	7	3	10	102850	0	0	0	0	0	1	9	0	0	0	0	1	0	1	0	9
2012	82	1	10	0	1	5	4	32	98942	1	1	0	1	1	1	35	1	0	0	0	0	0	1	1	6
2010	84	0	10	0	1	1	5	32	92340	1	0	0	0	0	1	32	0	0	0	0	1	0	0	1	6
2010	77	1	13	0	0	7	4	30	94164	0	0	0	1	1	1	2	1	1	0	1	1	0	1	0	6
2011	77	0	9	0	1	0	3	10	0	0	0	1	0	0	0	0	0	0	0	0	0	0	1	0	7
2011	68	1	10	0	1	1	2	7	18438	1	0	0	0	0	1	7	0	0	0	0	0	0	1	0	14
2013	61	1	15	38200	1	3	5	34	268834	1	0	1	1	1	1	32	0	0	0	0	0	0	1	1	7
2010	82	1	19	21000	1	1	5	59	156093	1	0	0	1	1	1	91	0	0	0	0	0	0	1	1	14
2010	93	1	5	0	1	1	3	14	63115	1	0	0	0	1	1	14	0	0	0	0	0	0	1	1	6
2010	70	0	11	0	1	5	4	26	36417	1	1	0	1	1	1	5	0	0	0	0	0	0	1	0	14
2012	34	1	15	1249	1	1	1	4	15696	1	0	0	0	1	1	5	0	0	0	0	0	0	1	0	7
2010	61	1	10	0	1	1	4	15	66764	1	0	0	0	1	1	22	0	0	0	0	1	0	1	1	20
2013	57	1	10	43900	0	7	5	40	47668	0	0	0	1	1	1	0	0	0	0	0	0	0	1	0	20
2013	86	1	13	0	0	7	5	37	3082	0	0	0	0	1	0	0	0	0	0	0	0	0	0	0	4
2010	66	1	11	0	1	1	1	2	8315	1	0	0	0	0	1	3	0	0	0	0	0	0	0	0	23
2010	56	1	16	0	0	7	2	13	0	0	0	0	1	1	1	13	1	0	0	0	0	0	1	0	6
2012	67	1	11	21900	0	7	5	45	81622	0	0	0	1	1	1	17	0	0	0	0	1	0	1	1	28
2011	75	1	10	0	0	7	6	86	353349	0	0	0	1	1	1	31	1	1	0	0	1	0	1	1	6
2012	73	0	4	0	0	7	5	44	48768	0	0	0	1	1	1	2	0	0	0	0	0	0	0	0	8
2012	64	0	10	21900	1	0	2	6	33768	0	0	1	0	0	1	6	0	0	0	0	0	0	1	0	14
2013	64	1	4	42000	1	5	5	55	75417	1	1	0	1	1	1	24	0	0	0	0	0	0	1	1	14
2013	69	0	10	34800	1	6	5	49	106878	1	1	1	1	1	1	26	0	0	0	0	0	0	0	1	13
2012	66	1	1	0	1	0	8	267	1107784	0	0	1	1	1	1	157	0	0	0	0	1	0	1	1	38
2012	54	0	10	21900	1	0	3	10	78720.6	0	0	1	1	0	1	14	0	0	0	0	0	0	1	1	7
2012	45	1	8	1376	0	7	7	101	540899	0	0	0	1	1	1	116	0	0	0	0	1	0	0	1	8
2011	63	1	10	0	0	7	4	30	101708	0	0	0	1	1	1	5	0	0	0	0	0	1	1	0	20
2011	48	1	11	17880	1	1	3	9	32933	1	0	0	0	0	1	12	0	0	0	0	0	0	1	0	14
2010	61	1	16	43900	0	7	4	22	137191	0	0	0	0	0	1	22	0	0	0	0	0	1	1	1	6
2010	77	1	13	0	0	7	5	52	49299	0	0	0	1	1	1	10	0	0	1	0	1	0	0	0	7
2010	64	0	10	0	1	1	1	3	10176	1	0	0	0	0	1	4	0	0	0	0	0	0	1	0	8
2013	66	0	10	21900	1	0	8	239	572802	0	0	1	1	1	1	67	1	0	0	0	1	0	1	1	18
2013	54	0	17	21900	0	7	4	24	67308	0	0	0	1	1	1	10	1	1	0	0	0	1	0	0	14
2010	61	0	8	1249	1	1	4	20	130207	1	0	0	0	0	1	33	0	0	0	0	1	0	1	1	9
2012	70	1	16	21900	0	7	5	34	27990	0	0	0	1	1	1	2	0	0	0	0	0	0	1	0	6
2012	50	0	13	1376	0	7	3	12	34455	0	0	0	0	1	1	1	1	1	0	0	0	1	1	0	7
2013	80	0	4	21900	0	7	3	10	107868	0	0	0	0	0	1	10	1	0	0	0	1	0	1	0	25
2010	89	0	6	1249	0	7	7	92	198605	0	0	0	1	1	1	8	0	0	0	1	1	0	1	0	28
2012	56	0	15	1249	0	7	1	2	42511	0	0	0	1	0	1	1	1	1	1	0	0	0	1	0	7
2013	47	0	16	1376	0	7	2	5	5704	0	0	0	1	1	0	0	0	0	0	0	0	0	0	0	14
2012	53	1	10	0	0	7	3	10	82028	0	0	0	0	1	1	8	0	0	0	0	0	0	1	0	14
2012	75	1	6	21900	0	7	3	10	53069	0	0	0	0	1	1	3	1	0	0	0	0	0	0	0	7
2012	85	1	17	21900	0	7	4	21	26500	0	0	0	1	1	1	5	0	0	0	0	1	0	1	0	6
2011	90	0	9	1249	1	0	5	36	300416	0	0	1	0	0	1	22	1	1	0	0	1	0	1	1	14
